# Supplementary material for: A trait-based root acquisition-defence-decomposition framework in angiosperm tree species
Source: Nat Commun. 2024 Jun 21;15:5311. doi: 10.1038/s41467-024-49666-3 (PMC11192760; doi:10.1038/s41467-024-49666-3)
Supplement: Supplementary file 4 — Supplementary Data 1 [file 41467_2024_49666_MOESM4_ESM.xlsx]

## Sheet: Species information
Species	Genus	Family	Order	Superorder	Mycorrhizal- type	Forested biome	Site
Acer caesium	Acer	Sapindaceae	Sapindales	Rosids	AM	Temperate	Site2
Acer davidii	Acer	Sapindaceae	Sapindales	Rosids	AM	Subtropical	Site4
Acer fabri	Acer	Sapindaceae	Sapindales	Rosids	AM	Subtropical	Site4
Acer robustum	Acer	Sapindaceae	Sapindales	Rosids	AM	Temperate	Site2
Acer mono	Acer	Sapindaceae	Sapindales	Rosids	AM	Temperate	Site2
Alniphyllum fortunei	Alniphyllum	Styracaceae	Ericales	Asterids	AM	Subtropical	Site4
Betula platyphylla	Betula	Betulaceae	Fagales	Rosids	EcM	Temperate	Site1
Betula albosinensis	Betula	Betulaceae	Fagales	Rosids	EcM	Temperate	Site2
Carpinus cordata	Carpinus	Betulaceae	Fagales	Rosids	EcM	Temperate	Site2
Carpinus turczaninowii	Carpinus	Betulaceae	Fagales	Rosids	EcM	Temperate	Site2
Carpinus viminea	Carpinus	Betulaceae	Fagales	Rosids	EcM	Subtropical	Site4
Castanea mollissima	Castanea	Fagaceae	Fabales	Rosids	EcM	Subtropical	Site3
Castanea seguinii	Castanea	Fagaceae	Fabales	Rosids	EcM	Temperate	Site2
Castanopsis carlesii	Castanopsis	Fagaceae	Fabales	Rosids	EcM	Subtropical	Site4
Castanopsis eyrei	Castanopsis	Fagaceae	Fabales	Rosids	EcM	Subtropical	Site4
Castanopsis fabri	Castanopsis	Fagaceae	Fabales	Rosids	EcM	Subtropical	Site4
Castanopsis fargesii	Castanopsis	Fagaceae	Fabales	Rosids	EcM	Subtropical	Site4
Castanopsis fordii	Castanopsis	Fagaceae	Fabales	Rosids	EcM	Subtropical	Site4
Cerasus serrulata	Cerasus	Rosaceae	Rosales	Rosids	AM	Subtropical	Site4
Choerospondias axillaris	Choerospondias	Anacardiaceae	Sapindales	Rosids	AM	Subtropical	Site3
Cinnamomum camphora	Cinnamomum	Lauraceae	Laurales	Magnoliids	AM	Subtropical	Site3
Cinnamomum micranthum	Cinnamomum	Lauraceae	Laurales	Magnoliids	AM	Subtropical	Site4
Cinnamomum porrectum	Cinnamomum	Lauraceae	Laurales	Magnoliids	AM	Subtropical	Site4
Crataegus pinnatifida	Crataegus	Rosaceae	Rosales	Rosids	AM	Temperate	Site1
Cyclobalanopsis glauca	Cyclobalanopsis	Fagaceae	Fabales	Rosids	EcM	Subtropical	Site3
Dalbergia hupeana	Dalbergia	Fabaceae	Fabales	Rosids	AM	Subtropical	Site4
Daphniphyllum oldhami	Daphniphyllum	Daphniphyllaceae	Saxifragales	Rosids	AM	Subtropical	Site4
Diospyros kaki	Diospyros	Ebenaceae	Ericales	Asterids	AM	Temperate	Site2
Diospyros morrisiana	Diospyros	Ebenaceae	Ericales	Asterids	AM	Subtropical	Site4
Diospyros lotus	Diospyros	Ebenaceae	Ericales	Asterids	AM	Temperate	Site2
Elaeocarpus japonicus	Elaeocarpus	Elaeocarpaceae	Oxalidales	Rosids	AM	Subtropical	Site4
Elaeocarpus sylvestris	Elaeocarpus	Elaeocarpaceae	Oxalidales	Rosids	AM	Subtropical	Site4
Euscaphis konishii	Euscaphis	Staphyleaceae	Sapindales	Rosids	AM	Subtropical	Site4
Evodia daniellii	Evodia	Rutaceae	Sapindales	Rosids	AM	Temperate	Site2
Fraxinus chinensis	Fraxinus	Oleaceae	Lamiales	Asterids	AM	Temperate	Site2
Fraxinus mandshurica	Fraxinus	Oleaceae	Lamiales	Asterids	AM	Temperate	Site2
Garcinia multiflora	Garcinia	Clusiaceae	Malpighiales	Rosids	AM	Subtropical	Site4
Helicteres angustifolia	Helicteres	Malvaceae	Malvales	Rosids	AM	Subtropical	Site4
Hovenia acerba	Hovenia	Rhamnaceae	Rosales	Rosids	AM	Subtropical	Site4
Idesia polycarpa	Idesia	Salicaceae	Malpighiales	Rosids	AM	Subtropical	Site4
Ilex corallina Franch	Ilex	Aquifoliaceae	Aquifoliales	Asterids	AM	Subtropical	Site4
Juglans Mandshurica	Juglans	Juglandaceae	Fagales	Rosids	AM	Temperate	Site1
Juglans cathayensis	Juglans	Juglandaceae	Fagales	Rosids	AM	Temperate	Site2
Juglans regia	Juglans	Juglandaceae	Fagales	Rosids	AM	Temperate	Site2
Liquidambar formosana	Liquidambar	Altingiaceae	Saxifragales	Rosids	AM	Subtropical	Site3
Liriodendron chinense	Liriodendron	Magnoliaceae	Magnoliales	Magnoliids	AM	Subtropical	Site3
Lithocarpus glaber	Lithocarpus	Fagaceae	Fabales	Rosids	EcM	Subtropical	Site3
Litsea elongat	Litsea	Lauraceae	Laurales	Magnoliids	AM	Subtropical	Site4
Machilus pauhoi	Machilus	Lauraceae	Laurales	Magnoliids	AM	Subtropical	Site4
Machilus phoenicis	Machilus	Lauraceae	Laurales	Magnoliids	AM	Subtropical	Site4
Machilus thunbergii	Machilus	Lauraceae	Laurales	Magnoliids	AM	Subtropical	Site4
Malus baccata	Malus	Rosaceae	Rosales	Rosids	AM	Temperate	Site1
Michelia figo	Michelia	Magnoliaceae	Magnoliales	Magnoliids	AM	Subtropical	Site3
Michelia macclurei	Michelia	Magnoliaceae	Magnoliales	Magnoliids	AM	Subtropical	Site4
Michelia odora	Michelia	Magnoliaceae	Magnoliales	Magnoliids	AM	Subtropical	Site4
Mytilaria laosensis	Mytilaria	Hamamelidaceae	Saxifragales	Rosids	AM	Subtropical	Site4
Nyssa sinensis	Nyssa	Cornaceae	Cornales	Asterids	AM	Subtropical	Site4
Phellodendron amurense	Phellodendron	Rutaceae	Sapindales	Rosids	AM	Temperate	Site1
Phoebe bournei	Phoebe	Lauraceae	Laurales	Magnoliids	AM	Subtropical	Site4
Photinia fraseri	Photinia	Rosaceae	Rosales	Rosids	AM	Subtropical	Site4
Picrasma quassioides	Picrasma	Simaroubaceae	Sapindales	Rosids	AM	Temperate	Site2
Pistacia chinensis	Pistacia	Anacardiaceae	Sapindales	Rosids	AM	Temperate	Site2
Populus purdomii	Populus	Salicaceae	Malpighiales	Rosids	EcM	Temperate	Site2
Populus davidiana	Populus	Salicaceae	Malpighiales	Rosids	EcM	Temperate	Site2
Quercus acutissima	Quercus	Fagaceae	Fabales	Rosids	EcM	Subtropical	Site3
Quercus aliena	Quercus	Fagaceae	Fabales	Rosids	EcM	Temperate	Site2
Quercus fabri	Quercus	Fagaceae	Fabales	Rosids	EcM	Subtropical	Site3
Quercus mongolica	Quercus	Fagaceae	Fabales	Rosids	EcM	Temperate	Site1
Quercus dentata	Quercus	Fagaceae	Fabales	Rosids	EcM	Temperate	Site2
Quercus variabilis	Quercus	Fagaceae	Fabales	Rosids	EcM	Temperate	Site2
Salix matsudana	Salix	Salicaceae	Malpighiales	Rosids	EcM	Temperate	Site2
Sapium discolor	Sapium	Euphorbiaceae	Malpighiales	Rosids	AM	Subtropical	Site4
Schima argentea	Schima	Theaceae	Ericales	Asterids	AM	Subtropical	Site4
Schima superba	Schima	Theaceae	Ericales	Asterids	AM	Subtropical	Site3
Semiliquidambar cathayensis	Semiliquidambar	Altingiaceae	Saxifragales	Rosids	AM	Subtropical	Site4
Sloanea sinensis	Sloanea	Elaeocarpaceae	Oxalidales	Rosids	AM	Subtropical	Site4
Sorbus pohuashanensis	Sorbus	Rosaceae	Rosales	Rosids	AM	Temperate	Site1
Styrax suberifolius	Styrax	Styracaceae	Ericales	Asterids	AM	Subtropical	Site4
Swida hemsleyi	Swida	Cornaceae	Cornales	Asterids	AM	Temperate	Site2
Syringa reticulata	Syringa	Oleaceae	Lamiales	Asterids	AM	Temperate	Site1
Tilia chinensis	Tilia	Malvaceae	Malvales	Rosids	EcM	Temperate	Site2
Tilia platyphylla	Tilia	Malvaceae	Malvales	Rosids	EcM	Temperate	Site1
Toona ciliata	Toona	Meliaceae	Sapindales	Rosids	AM	Subtropical	Site4
Toona sinensis	Toona	Meliaceae	Sapindales	Rosids	AM	Subtropical	Site3
Toxicodendron succedaneum	Toxicodendron	Anacardiaceae	Sapindales	Rosids	AM	Subtropical	Site4
Ulmus pumila	Ulmus	Ulmaceae	Rosales	Rosids	AM	Temperate	Site1
Ulmus glaucescens	Ulmus	Ulmaceae	Rosales	Rosids	AM	Temperate	Site2
Ulmus parvifolia	Ulmus	Ulmaceae	Rosales	Rosids	AM	Temperate	Site2
Vernicia montana	Vernicia	Euphorbiaceae	Malpighiales	Rosids	AM	Subtropical	Site4
Zanthoxylum ailanthoides	Zanthoxylum	Rutaceae	Sapindales	Rosids	AM	Subtropical	Site4
