# Supplementary material for: A trait-based root acquisition-defence-decomposition framework in angiosperm tree species
Source: Nat Commun. 2024 Jun 21;15:5311. doi: 10.1038/s41467-024-49666-3 (PMC11192760; doi:10.1038/s41467-024-49666-3)
Supplement: Supplementary file 6 — Source Data [file 41467_2024_49666_MOESM6_ESM.xlsx]

## Sheet: Fig 2a & Fig 3a,e
Fig 2a	Species	PC1	PC2	PC3	PC4	PC5	PC6	Colstype			PC1	PC2	PC3	PC4	PC5	PC6	Fig 3a	Species	PC1	PC2	PC3	PC4	PC5	PC6			PC1	PC2	PC3	PC4	PC5	PC6	Fig 3e		PC1	PC2	PC3	PC4	PC5	PC6			PC1	PC2	PC3	PC4	PC5	PC6
	Ulmus_pumila	-10.3877	-5.0419	8.5612	1.45322	-2.74871	1.50338	1		RD	0.890991	-0.231674	-0.0402428	0.082777	-0.378604	0.0254917		Ulmus_pumila	-7.47039	-3.92202	6.17395	-2.08898	-1.37902	-1.08133		RD	0.937794	0.0952426	-0.0702387	0.0721133	-0.317286	-0.0258107		Betula_platyphylla	-0.984987	-18.3636	8.06662	5.80296	-6.33147	-7.0431		RD	0.0330412	0.76693	0.189991	0.593356	0.146773	-0.0318702
	Syringa_reticulata	10.3156	-8.51452	1.71839	4.62246	-4.2113	-1.10671	1		SRL	0.184181	0.966732	0.124666	-0.0565156	0.0456134	0.103397		Syringa_reticulata	12.6223	-1.23431	-0.299656	-2.15648	-1.58189	1.43581		SRL	-0.145601	0.974214	0.12053	-0.0630169	0.0668823	-0.0820706		Quercus_fabri	8.33481	13.6229	-5.17167	-4.42335	4.57586	5.16192		SRL	-0.908469	-0.233615	-0.0552532	0.16029	-0.227471	-0.199047
	Acer_robustum	-18.1985	-11.8242	3.90074	-4.7742	2.8623	-0.290128	1		RTD	-0.364479	-0.918676	-0.0706732	0.0620605	0.0595952	0.103879		Acer_robustum	-18.0768	-18.8287	2.68601	-3.20272	-1.03905	0.070305		RTD	-0.0540197	-0.988426	-0.0733448	0.0696433	0.0546697	-0.0829305		Castanea_mollissima	8.06277	-13.8308	-5.54021	20.4309	4.42674	3.56599		RTD	0.950138	0.0472052	0.123948	-0.178495	0.0493439	-0.212958
	Evodia_daniellii	-7.41339	9.16177	18.9634	-9.79417	1.25119	0.0851594	1		RN	0.16756	-0.263245	0.945485	-0.0886487	0.0283479	-0.00471738		Evodia_daniellii	-14.7574	3.43322	18.9147	-6.47495	-1.71326	-0.473139		RN	0.22218	-0.176604	0.957617	0.0486033	0.00667425	0.00301682		Carpinus_turczaninowii	15.9791	-3.61301	-10.439	2.50979	11.8559	-1.34548		RN	-0.0948415	0.0102499	0.951435	-0.111051	-0.269072	0.0306548
	Acer_mono	-8.92872	-5.52706	-3.91651	-2.99354	-2.80838	-0.612105	1		BI	-0.713731	0.257574	0.195997	0.597821	-0.168631	-0.00126768		Acer_mono	-11.8329	-10.133	-6.16075	-2.92048	-4.66994	0.360912		BI	-0.817212	0.118485	0.0394549	0.545647	-0.137249	-0.00127909		Salix_matsudana	3.23797	2.24311	-14.2453	-14.4969	-2.39828	-1.84528		BI	0.0363291	-0.78127	0.3006	0.298097	0.457219	-0.00520872
	Juglans_regia	-2.32588	23.1659	-4.2587	0.437057	5.47955	2.30453	1		CT	0.822767	-0.0954387	-0.0381649	0.487153	0.27413	-0.00487267		Juglans_regia	-12.5711	18.0996	-8.24788	0.00699038	5.37004	-2.12535		CT	0.852897	0.158518	-0.118495	0.424518	0.230504	0.00710528		Betula_albosinensis	-16.8034	11.1284	13.7448	12.2641	-4.54145	1.3795		CT	-0.629469	0.402036	0.150803	-0.435679	0.477407	-0.0407654
	Juglans_mandshurica	-0.033572	-13.5299	17.4683	10.5197	0.348196	1.77106	1										Juglans_mandshurica	3.47589	-7.96437	13.3	8.15742	1.04941	-1.35402										Quercus_dentata	0.467369	31.0156	-10.5633	6.57039	-2.96838	-0.930191
	Sorbus_pohuashanensis	-20.8812	12.798	-8.70114	3.53972	-1.55121	-0.384166	1										Sorbus_pohuashanensis	-21.9136	8.63688	-10.4414	-2.60596	0.0344359	1.03859										Tilia_chinensis	-6.66168	-14.8442	-1.17115	-0.589799	-6.01743	1.2349
	Phellodendron_amurense	31.7463	-46.4019	6.49036	10.3611	-0.26451	3.68917	1										Phellodendron_amurense	43.3342	-28.7735	4.26266	2.89229	2.31171	-3.35599										Carpinus_viminea	-1.16843	15.6815	11.5591	-11.4841	-6.74299	0.696678
	Pistacia_chinensis	-5.21065	-17.798	-10.5005	-6.17067	-5.03868	-1.27718	1										Pistacia_chinensis	-5.21526	-20.4357	-11.9391	-6.4785	-6.7409	1.0891										Castanopsis_fabri	-10.3101	-4.84134	-8.50924	-5.48412	-20.0962	2.91081
	Ulmus_glaucescens	-10.7247	-7.1717	-5.15041	4.60845	5.29652	-0.843449	1										Ulmus_glaucescens	-11.2578	-11.8563	-8.84802	5.46203	3.66025	0.982066										Quercus_acutissima	-23.6226	-16.2048	-0.535294	-14.0037	2.49058	2.82548
	Diospyros_lotus	51.6168	12.5313	-3.46938	-3.72504	-4.85624	-0.626672	1										Diospyros_lotus	39.7702	24.6466	-5.37518	-0.329048	1.70406	1.34319										Castanopsis_carlesii	5.18869	-2.54122	-15.2325	7.86226	6.4619	-1.75612
	Picrasma_quassioides	31.3606	5.08255	22.6703	0.469961	-8.44116	-0.321398	1										Picrasma_quassioides	22.3549	12.3591	21.4357	7.06894	-5.04637	0.395462										Castanopsis_fordii	2.29949	-13.2757	-5.04547	-8.70388	12.9639	-1.31208
	Ulmus_parvifolia	-8.70071	-29.7181	11.0288	-10.333	8.64133	-1.89929	1										Ulmus_parvifolia	-3.3636	-32.6947	12.3778	-5.31886	4.42278	2.05026										Carpinus_cordata	15.876	-24.2312	9.3296	5.31399	-8.2218	2.63767
	Swida_hemsleyi	6.88829	-5.72028	-4.82587	4.73682	-3.61652	0.509868	1										Swida_hemsleyi	3.59399	-4.99786	-8.4429	6.04149	-2.43627	-0.336395										Cyclobalanopsis_glauca	13.3763	11.6537	20.1099	-8.93174	-2.8816	-5.52542
	Fraxinus_chinensis	13.5618	-5.88871	-11.2843	-7.7596	7.45161	-0.393952	1										Fraxinus_chinensis	10.8225	-4.26374	-12.4931	-6.41444	7.92166	1.03276										Quercus_aliena	20.6133	-4.49607	-9.9158	-2.61103	2.94274	0.30118
	Malus_baccata	-16.8944	23.7883	-2.65017	1.40807	-1.40923	-0.48437	1										Malus_baccata	-21.553	19.5273	-4.72374	-4.21802	0.455767	1.32813										Populus_davidiana	3.62414	7.75543	14.5135	-6.76184	15.2146	-1.53586
	Crataegus_pinnatifida	-15.3316	13.5985	-5.19121	6.00504	-1.706	-1.38414	1										Crataegus_pinnatifida	-17.4659	11.1413	-7.55053	0.137985	-0.111179	1.98669										Lithocarpus_glaber	-6.14927	4.7608	-8.87102	6.92997	-8.61263	-6.02813
	Diospyros_kaki	46.4626	11.6099	-16.4726	-5.67583	-8.04703	0.731703	1										Diospyros_kaki	34.6012	22.0565	-18.8632	-5.22171	-1.72228	-0.0941379										Quercus_variabilis	12.8743	-0.569604	1.6046	-4.31387	-12.8919	2.37783
	Fraxinus_mandshurica	-1.32626	14.7779	18.7492	-8.76964	5.68913	2.826	1										Fraxinus_mandshurica	-9.95974	10.3895	18.3808	-4.95992	3.77334	-2.81083										Castanopsis_fargesii	29.273	8.56749	11.8931	13.8245	-1.29609	0.359338
	Juglans_cathayensis	-12.5704	8.42639	2.37443	7.46559	-3.38478	0.653404	1										Juglans_cathayensis	-18.7943	2.26774	-2.27752	7.74551	-4.43003	-0.986497										Populus_purdomii	-9.57562	-10.5404	19.5215	-4.6105	6.09087	0.391709
	Semiliquidambar_cathayensis	-8.37237	10.2075	-24.9824	-7.94147	-0.230771	1.3847	1										Semiliquidambar_cathayensis	-9.78434	4.83045	-21.2696	-12.4083	1.11643	-0.962027										Castanopsis_eyrei	-25.2803	-3.58866	5.32508	3.98795	8.70828	-0.898816
	Cinnamomum_micranthum	20.929	-5.82724	5.5549	6.63317	0.738781	-0.864856	1										Cinnamomum_micranthum	21.5597	0.514751	4.75282	7.8789	0.866151	0.806491										Tilia_platyphylla	-14.0075	14.1581	6.78922	4.1558	5.91728	6.43929
	Zanthoxylum_ailanthoides	-23.875	8.97977	10.2528	-18.1195	-0.707296	0.667951	1										Zanthoxylum_ailanthoides	-25.3478	-0.300358	12.7164	-15.8218	-1.07539	-0.597277										Quercus_mongolica	14.9936	4.20658	-14.8608	-9.95749	0.413557	0.603719
	Garcinia_multiflora	-2.18264	-8.65904	4.9463	-14.7912	5.9787	0.0788102	1										Garcinia_multiflora	1.32889	-10.4415	7.8066	-13.5353	5.55633	0.208242										Castanea_seguinii	-39.627	6.15575	-12.3979	6.73024	0.932762	-2.6663
	Machilus_phoenicis	32.9934	4.96409	13.6691	1.02782	-9.74109	-1.09887	1										Machilus_phoenicis	29.2535	14.4936	12.8089	2.94179	-9.05419	0.496861
	Hovenia_acerba	2.30366	16.9739	7.90278	-1.28975	-1.27454	0.150572	1										Hovenia_acerba	-3.23417	15.7691	7.77669	-0.0863019	-0.707155	-0.0750007
	Michelia_odora	11.8565	25.7252	-6.57845	-7.42474	4.45927	0.350707	1										Michelia_odora	4.35971	25.6111	-4.41857	-9.8599	6.12677	0.266103
	Acer_fabri	-20.5473	-11.0986	-3.26022	18.2116	4.02502	-0.802468	1										Acer_fabri	-16.6606	-16.4629	-5.35895	19.7713	3.11378	0.947288
	Ilex_corallina	-33.3544	6.04362	-6.88387	11.1356	-6.59233	0.77648	1										Ilex_corallina	-34.3176	-4.47409	-8.07293	11.7502	-6.79141	-0.952699
	Machilus_thunbergii	36.4725	11.1653	2.73649	3.78745	-6.86952	0.88081	1										Machilus_thunbergii	31.1498	20.9199	2.3057	3.35117	-5.39275	-1.11999
	Styrax_suberifolius	-8.39812	5.6045	4.2761	-3.73883	10.8336	0.690643	1										Styrax_suberifolius	-9.22341	1.27864	5.24205	-2.68749	10.7366	-0.00387852
	Photinia_fraseri	-13.5714	2.47789	-29.8759	18.0947	4.63053	0.442349	1										Photinia_fraseri	-13.0233	-2.75928	-29.9159	13.9555	5.4636	0.13786
	Sloanea_sinensis	-6.27093	16.1878	-17.8944	9.21744	2.11895	1.18563	1										Sloanea_sinensis	-10.4644	12.0836	-17.6322	6.25868	3.34478	-0.686769
	Daphniphyllum_oldhami	-20.4669	-5.24874	-0.106822	2.03623	0.569336	0.0805228	1										Daphniphyllum_oldhami	-18.0252	-11.6927	0.0730564	3.48661	-0.0457582	-0.0389771
	Litsea_elongata	8.37476	-16.0783	6.1552	-12.9051	5.77725	-0.618591	1										Litsea_elongata	13.6306	-14.0037	8.75602	-11.4309	5.2472	0.786792
	Dalbergia_hupeana	-30.6679	1.40375	17.1321	-9.7641	-3.72271	0.607627	1										Dalbergia_hupeana	-30.3047	-8.4838	17.6253	-5.34822	-4.83062	-0.851533
	Cinnamomum_porrectum	26.0777	-30.6265	1.01865	-11.1736	-8.4164	-0.655772	1										Cinnamomum_porrectum	34.6005	-21.6229	3.68316	-10.3781	-8.71988	-0.0492945
	Nyssa_sinensis	1.16695	14.1187	15.8589	7.59957	6.18823	-0.0636266	1										Nyssa_sinensis	-3.77742	13.2249	13.8176	10.5735	6.17423	0.421962
	Diospyros_morrisiana	8.22756	-19.1668	-12.0175	7.09089	0.503411	-0.840679	1										Diospyros_morrisiana	14.1246	-16.1312	-11.3672	6.07213	0.445158	0.810117
	Toona_ciliata	23.3288	10.244	3.9097	-2.48268	4.18829	0.09003	1										Toona_ciliata	19.5171	15.352	4.64947	-2.60782	5.12482	0.249761
	Mytilaria_laosensis	-13.8718	-14.5652	-9.09572	-12.828	-8.00963	0.304895	1										Mytilaria_laosensis	-8.26335	-19.0981	-5.75727	-13.2206	-8.2835	-0.700032
	Phoebe_bournei	1.38798	-27.5479	9.32328	7.48243	-7.39459	-1.21908	1										Phoebe_bournei	8.87926	-24.8263	8.04546	11.1156	-8.6734	0.476321
	Vernicia_montana	10.293	-18.4447	7.31274	-13.5861	4.36584	-0.791052	1										Vernicia_montana	16.1179	-15.5572	9.94024	-11.8676	3.76147	0.84559
	Alniphyllum_fortunei	-5.72164	26.7907	18.6012	6.03972	4.90364	-0.0419289	1										Alniphyllum_fortunei	-14.4045	22.949	16.3615	9.23274	5.12409	0.429884
	Machilus_pauhoi	28.5673	11.219	-11.8516	4.83302	-7.27863	-0.301816	1										Machilus_pauhoi	24.0636	18.2194	-11.3169	2.02184	-5.52876	0.141424
	Acer_davidii	-10.3236	5.85362	7.04569	-5.89146	1.13285	0.510663	1										Acer_davidii	-11.6294	1.34209	7.89075	-4.16924	1.00449	-0.375093
	Elaeocarpus_japonicus	-8.77053	-14.077	2.30038	6.89626	4.88755	-0.67379	1										Elaeocarpus_japonicus	-4.15134	-16.2132	1.764	8.81707	4.02415	0.810261
	Elaeocarpus_sylvestris	1.45376	-2.97555	-28.7806	3.71633	8.68037	0.640121	1										Elaeocarpus_sylvestris	3.82187	-4.29601	-26.2533	-1.0543	9.70162	0.130302
	Idesia_polycarpa	-7.27181	24.1021	12.0439	-0.979947	0.101418	0.950159	1										Idesia_polycarpa	-14.7515	19.6022	11.4125	1.01841	0.571738	-0.745471
	Sapium_discolor	-3.35212	-18.0226	-0.112526	-5.99914	4.90255	-0.605564	1										Sapium_discolor	2.88634	-19.0612	1.7835	-4.96686	4.19815	0.75536
	Cerasus_serrulata	-34.4258	-0.749778	-25.737	-6.19108	-7.24355	1.29521	1										Cerasus_serrulata	-31.8377	-12.6477	-22.4318	-9.29454	-6.89179	-1.34623
	Helicteres_angustifolia	-19.6449	-11.9625	8.85068	11.276	3.29468	-0.84452	1										Helicteres_angustifolia	-15.7719	-16.9535	6.92202	14.8638	1.97438	0.84409
	Toxicodendron_succedaneum	-7.82921	25.7184	11.7717	-4.95135	-5.00257	0.4262	1										Toxicodendron_succedaneum	-15.8505	20.9267	11.6774	-3.08119	-4.4221	-0.488156
	Schima_argentea	-20.0842	-13.5681	-2.49895	-0.917009	2.30384	-0.41293	1										Schima_argentea	-14.8025	-19.5905	-1.47444	0.281982	1.43973	0.485438
	Euscaphis_konishii	-5.13675	4.63581	-2.60447	-6.23054	-4.6568	0.18844	1										Euscaphis_konishii	-6.13358	1.68045	-1.01428	-6.32493	-4.29471	-0.301812
	Liriodendron_chinense	20.7073	-26.5736	2.13135	0.205222	1.36984	0.759652	1										Liriodendron_chinense	18.9807	-12.038	0.582595	0.393959	1.13426	-0.547441
	Liquidambar_formosana	-11.5338	1.85128	-12.9104	3.54774	0.818744	2.57294	1										Liquidambar_formosana	-25.4861	4.24701	-15.199	2.20565	-3.53508	-3.57298
	Michelia_figo	26.8645	-23.5533	9.14124	4.99229	-6.34258	-4.28205	1										Michelia_figo	22.5118	-7.13142	6.39405	7.89828	-6.49673	3.37781
	Schima_superba	-5.80235	23.9858	-3.75331	-5.69976	3.7718	-7.91626	1										Schima_superba	-26.2188	24.181	-5.0686	-7.78127	-0.221848	4.6381
	Choerospondias_axillaris	-8.39816	14.0037	2.03045	-1.27832	5.377	-2.64202	1										Choerospondias_axillaris	-25.9644	15.4429	0.0935424	-0.729764	0.882817	0.438818
	Toona_sinensis	12.9524	-25.5129	7.91328	-1.68239	1.72298	2.30055	1										Toona_sinensis	9.89574	-13.2332	6.68932	-0.507232	-0.151116	-2.11635
	Cinnamomum_camphora	17.564	-27.7136	8.28374	-2.34638	9.70949	3.05982	1										Cinnamomum_camphora	17.3106	-14.0569	7.22941	-1.36136	9.16693	-2.22008
	Betula_platyphylla	-19.6468	14.7763	1.0437	-4.05477	-2.479	0.107522	2										Acer_caesium	-24.5363	4.41047	10.3982	15.2491	2.61578	-0.502265
	Quercus_fabri	-19.2846	12.5634	-8.34492	0.353061	-1.54253	0.488613	2										Michelia_macclurei	40.3321	32.5048	-7.81816	5.36036	-6.39672	-0.766852
	Castanea_mollissima	-27.829	19.0795	-8.04874	2.21375	-9.54158	0.693461	2
	Carpinus_turczaninowii	-25.3015	-6.21128	-20.1823	7.78515	-5.18531	-0.101898	2
	Salix_matsudana	-15.1519	-1.01474	-17.0178	0.745851	9.40967	0.5252	2
	Betula_albosinensis	-1.12114	10.3182	11.2861	2.67722	-3.73988	0.229761	2
	Quercus_dentata	0.688515	-3.03488	-17.6511	-3.39552	-2.4142	0.217121	2
	Tilia_chinensis	-22.7505	12.0629	0.178859	-0.440301	-0.636062	0.654657	2
	Carpinus_viminea	-10.2664	-4.14104	2.29482	-3.73555	11.3189	-0.442444	2
	Castanopsis_fabri	-19.9919	10.4778	-0.502791	-13.9846	3.36639	1.17238	2
	Quercus_acutissima	-17.7266	22.9716	-0.919615	4.5859	-0.413906	-2.28823	2
	Castanopsis_carlesii	-29.2335	4.84841	-6.10181	4.99256	-3.90207	0.87481	2
	Castanopsis_fordii	-28.9878	3.48863	-1.11743	18.018	1.89979	-0.108316	2
	Carpinus_cordata	-40.5462	-1.39906	8.62823	-6.80376	-13.2285	1.12199	2
	Cyclobalanopsis_glauca	-19.6355	5.60518	7.13102	-0.188964	-0.000993417	5.85824	2
	Quercus_aliena	-29.1218	-9.4833	-16.824	-0.228167	-4.70298	-0.510891	2
	Populus_davidiana	-5.45986	-11.1876	3.027	19.5351	7.77543	-1.55948	2
	Lithocarpus_glaber	-20.1374	18.8079	-7.54062	-2.40323	-3.51853	2.71774	2
	Quercus_variabilis	-24.1028	-6.73816	0.509961	-10.3252	-3.552	-0.137931	2
	Castanopsis_fargesii	-35.1067	-10.9844	2.29867	-2.05157	-10.5882	0.297012	2
	Populus_purdomii	-12.0488	4.1984	15.553	15.302	6.36759	-0.732312	2
	Castanopsis_eyrei	-17.2462	17.0336	5.0193	18.698	4.26112	0.399375	2
	Tilia_platyphylla	2.56832	12.9128	-4.99312	-10.5409	5.686	-3.86889	2
	Quercus_mongolica	-5.00432	8.54334	-17.8184	-21.3978	9.51054	1.25918	2
	Castanea_seguinii	6.14785	32.438	-11.3565	9.86681	7.79267	2.03812	2
	Acer_caesium	-18.9509	12.5597	15.4526	12.5396	4.68911	0.27449	1
	Michelia_macclurei	48.6319	19.7823	-7.37548	8.23664	-8.86552	0.568784	1

## Sheet: Fig 2b,c,d
Fig 2b,c,d	Number	Species	PC1	PC2	ML	RD	SRL	RTD	RN	BI	CT	CTs	Mycorrhizal	Site
	1	Ulmus_pumila	-10.3877	-5.0419	-0.531726	-0.0325291	-0.302261	0.512601	0.714355	0.432559	-0.323814	0.432066	AM	MNL
	2	Syringa_reticulata	10.3156	-8.51452	0.169739	1.02199	-0.559271	0.145117	0.392821	-0.287749	0.724839	0.151151	AM	MNL
	3	Acer_robustum	-18.1985	-11.8242	-1.40114	-0.66407	-0.890894	1.01676	0.467601	0.0366473	-0.675616	0.708691	AM	TBS
	4	Evodia_daniellii	-7.41339	9.16177	1.4282	-0.430023	0.749381	-0.579378	1.46535	-0.0932375	-0.675616	-0.408722	AM	TBS
	5	Acer_mono	-8.92872	-5.52706	-0.769401	0.0180984	-0.563695	0.42506	-0.195775	-0.0932375	-0.433217	-0.465955	AM	TBS
	6	Juglans_regia	-2.32588	23.1659	-0.964236	-0.430023	1.51576	-1.10611	-0.597722	0.0494414	0.220509	0.597332	AM	TBS
	7	Juglans_mandshurica	-0.033572	-13.5299	0.271326	0.405444	-0.626598	0.836744	1.56598	0.518282	0.724839	-0.268637	AM	MNL
	8	Sorbus_pohuashanensis	-20.8812	12.798	0.393876	-0.73601	0.365882	-0.279113	-1.01249	0.914477	-0.669166	0.932881	AM	MNL
	9	Phellodendron_amurense	31.7463	-46.4019	2.03913	2.30446	-2.31853	2.24256	1.49086	-1.34416	2.29249	-2.17534	AM	MNL
	10	Pistacia_chinensis	-5.21065	-17.798	-0.0967531	0.441985	-1.39837	1.01676	-0.470403	-0.649844	-0.433217	-0.831065	AM	TBS
	11	Ulmus_glaucescens	-10.7247	-7.1717	-1.69814	-0.430023	-0.697802	0.694801	-0.315886	0.175471	0.220509	1.18282	AM	TBS
	12	Diospyros_lotus	51.6168	12.5313	1.15548	2.59357	1.23173	-2.00657	0.11975	-2.13294	2.0068	-1.71296	AM	TBS
	13	Picrasma_quassioides	31.3606	5.08255	1.71374	1.93986	0.804514	-1.27958	2.03697	-0.70284	1.12624	-0.375087	AM	TBS
	14	Ulmus_parvifolia	-8.70071	-29.7181	-0.841585	-0.430023	-1.82975	1.7301	1.46535	-0.96053	-0.203927	0.801694	AM	TBS
	15	Swida_hemsleyi	6.88829	-5.72028	1.57545	0.844124	-0.394383	0.208043	-0.195775	-0.229762	0.606304	-1.25272	AM	TBS
	16	Fraxinus_chinensis	13.5618	-5.88871	0.60104	0.441985	-0.288856	0.0842267	-0.470403	-1.63608	0.786792	0.199131	AM	TBS
	17	Malus_baccata	-16.8944	23.7883	0.824685	-0.73601	1.17125	-1.07083	-0.648353	0.884966	-0.669166	0.948036	AM	MNL
	18	Crataegus_pinnatifida	-15.3316	13.5985	-0.401191	-0.494846	0.438563	-0.518571	-0.719516	0.92255	-0.323814	0.668683	AM	MNL
	19	Diospyros_kaki	46.4626	11.6099	1.58993	2.59357	1.0385	-1.71668	-0.931716	-2.18904	1.58933	0.0758598	AM	TBS
	20	Fraxinus_mandshurica	-1.32626	14.7779	-0.0112797	-0.430023	1.36547	-0.816229	1.42329	-0.306121	-0.203927	-0.750373	AM	TBS
	21	Juglans_cathayensis	-12.5704	8.42639	0.328846	-0.202761	0.340244	-0.205655	-0.0497651	0.992982	-0.203927	0.79518	AM	TBS
	22	Semiliquidambar_cathayensis	-8.37237	10.2075	-0.190041	-0.239713	0.35498	-0.25572	-2.0262	-0.588456	-0.564564	0.767778	AM	YMS
	23	Cinnamomum_micranthum	20.929	-5.82724	0.563905	1.19406	-0.186126	-0.19062	0.753574	-0.604651	1.47534	-0.486052	AM	YMS
	24	Zanthoxylum_ailanthoides	-23.875	8.97977	2.14409	-1.08126	0.526868	-0.19062	0.700558	-0.0537231	-1.86409	-0.526038	AM	YMS
	25	Garcinia_multiflora	-2.18264	-8.65904	-0.489116	-0.239713	-0.3882	0.454513	0.753574	-1.20073	-0.348654	-0.265999	AM	YMS
	26	Machilus_phoenicis	32.9934	4.96409	-0.0856894	2.10741	0.648996	-1.30897	1.34018	-0.841284	1.19983	-1.23896	AM	YMS
	27	Hovenia_acerba	2.30366	16.9739	1.36714	0.146591	1.14463	-1.14344	0.481146	0.0517667	0.0510141	-1.20085	AM	YMS
	28	Michelia_odora	11.8565	25.7252	-0.609255	0.146591	1.72805	-1.74437	-0.615448	-0.938783	0.414296	-0.350182	AM	YMS
	29	Acer_fabri	-20.5473	-11.0986	-0.489116	-0.648103	-1.12669	1.21602	-0.328979	1.37809	0.414296	1.29237	AM	YMS
	30	Ilex_corallina	-33.3544	6.04362	1.40927	-0.861399	-0.190835	0.454513	-0.977968	1.91367	-1.03491	-0.30312	AM	YMS
	31	Machilus_thunbergii	36.4725	11.1653	1.02765	2.10741	1.07686	-1.50475	0.405239	-0.969247	1.60628	0.186608	AM	YMS
	32	Styrax_suberifolius	-8.39812	5.6045	-1.50413	-0.861399	0.425463	-0.0711814	0.347345	-0.229684	0.0510141	0.114437	AM	YMS
	33	Photinia_fraseri	-13.5714	2.47789	-1.55819	-0.440991	-0.428092	0.52165	-2.55328	0.861571	0.747269	1.34116	AM	YMS
	34	Sloanea_sinensis	-6.27093	16.1878	-0.412329	-0.239713	0.726646	-0.564644	-1.68828	0.501979	0.414296	-0.628416	AM	YMS
	35	Daphniphyllum_oldhami	-20.4669	-5.24874	-0.262111	-0.648103	-0.594286	0.754742	-0.0402469	0.626189	-0.564564	0.444487	AM	YMS
	36	Litsea_elongata	8.37476	-16.0783	0.0165428	0.332183	-0.773326	0.615086	1.04136	-1.57399	0.236785	-0.536119	AM	YMS
	37	Dalbergia_hupeana	-30.6679	1.40375	0.931374	-1.08126	-0.0234287	0.382898	1.20142	0.789188	-1.86409	0.241557	AM	YMS
	38	Cinnamomum_porrectum	26.0777	-30.6265	0.241175	2.10741	-1.66542	0.967846	0.942146	-2.06371	0.584252	-0.607657	AM	YMS
	39	Nyssa_sinensis	1.16695	14.1187	-0.0162549	-0.239713	1.03605	-0.873568	1.09006	0.51805	0.747269	-0.628416	AM	YMS
	40	Diospyros_morrisiana	8.22756	-19.1668	0.673321	0.861676	-1.36278	0.989111	-0.541877	-0.556556	1.0546	0.081791	AM	YMS
	41	Toona_ciliata	23.3288	10.244	-0.749653	0.861676	0.966653	-1.14344	0.499899	-1.13106	1.19983	0.83226	AM	YMS
	42	Mytilaria_laosensis	-13.8718	-14.5652	-0.609255	0.146591	-1.16111	1.03042	-0.445849	-0.572426	-1.29264	0.735007	AM	YMS
	43	Phoebe_bournei	1.38798	-27.5479	-1.00083	1.0298	-1.80525	1.38884	1.15408	0.155685	0.414296	-0.495998	AM	YMS
	44	Vernicia_montana	10.293	-18.4447	0.421412	0.513076	-0.903166	0.673146	1.1857	-1.66689	0.236785	-1.40998	AM	YMS
	45	Alniphyllum_fortunei	-5.72164	26.7907	-0.568675	-0.648103	1.77737	-1.50475	1.05766	0.949141	0.236785	-0.359684	AM	YMS
	46	Machilus_pauhoi	28.5673	11.219	0.292719	1.81574	0.73894	-1.30897	-0.818548	-0.822487	1.33996	0.473409	AM	YMS
	47	Acer_davidii	-10.3236	5.85362	-0.384877	-0.440991	0.374454	-0.19062	0.518564	0.0192092	-0.564564	1.05348	AM	YMS
	48	Elaeocarpus_japonicus	-8.77053	-14.077	0.881067	-0.239713	-1.02615	1.03042	0.366737	0.267303	0.414296	0.963291	AM	YMS
	49	Elaeocarpus_sylvestris	1.45376	-2.97555	-0.864666	-0.0439504	-0.44562	0.454513	-2.09736	-0.749457	0.903891	0.889123	AM	YMS
	50	Idesia_polycarpa	-7.27181	24.1021	1.43117	-0.440991	1.58607	-1.30897	0.6106	0.56918	-0.348654	0.00700244	AM	YMS
	51	Sapium_discolor	-3.35212	-18.0226	0.906077	-0.0439504	-1.14952	1.07019	0.405239	-0.813171	0.0510141	1.15822	AM	YMS
	52	Cerasus_serrulata	-34.4258	-0.749778	-0.567877	-0.861399	-0.701733	0.901402	-2.20654	0.529997	-1.86409	2.46171	AM	YMS
	53	Helicteres_angustifolia	-19.6449	-11.9625	1.28111	-0.648103	-0.994296	1.10855	0.700558	1.1246	0.0510141	0.400571	AM	YMS
	54	Toxicodendron_succedaneum	-7.82921	25.7184	0.752888	-0.239713	1.62819	-1.50475	0.57404	0.506012	-0.792818	0.122543	AM	YMS
	55	Schima_argentea	-20.0842	-13.5681	-0.450086	-0.648103	-1.13135	1.21602	-0.0617293	0.229368	-0.564564	1.78959	AM	YMS
	56	Euscaphis_konishii	-5.13675	4.63581	1.99384	0.146591	0.180936	-0.25572	-0.193114	-0.216899	-0.564564	-1.70883	AM	YMS
	57	Liriodendron_chinense	20.7073	-26.5736	1.60493	1.38154	-1.36682	1.11534	0.855423	-1.35639	1.29572	-1.24767	AM	QYZ
	58	Liquidambar_formosana	-11.5338	1.85128	0.679438	-0.269457	-0.0519044	0.39287	-1.08696	0.266667	-0.0922831	0.824455	AM	QYZ
	59	Michelia_figo	26.8645	-23.5533	2.00992	1.99713	-1.43943	0.39287	1.34899	-0.94089	1.44474	-2.08179	AM	QYZ
	60	Schima_superba	-5.80235	23.9858	-0.868005	-0.677549	0.918665	-1.7816	-0.528052	-0.115131	-0.285229	1.16592	AM	QYZ
	61	Choerospondias_axillaris	-8.39816	14.0037	-0.865419	-0.677549	0.651409	-0.798005	0.00546034	0.151635	-0.0922831	1.39973	AM	QYZ
	62	Toona_sinensis	12.9524	-25.5129	-0.277868	0.992136	-1.21015	1.2744	1.23552	-1.07643	0.850249	0.394879	AM	QYZ
	63	Cinnamomum_camphora	17.564	-27.7136	0.47663	0.785343	-1.17325	1.42638	1.38081	-1.53134	1.37192	-0.338444	AM	QYZ
	65	Betula_platyphylla	-19.6468	14.7763	-0.144409	-0.73601	0.687287	-0.518571	-0.204424	0.617125	-1.06785	-0.11376	EcM	MNL
	66	Quercus_fabri	-19.2846	12.5634	-0.361196	-0.677549	0.448887	-0.270957	-0.939441	0.662742	-0.756496	-0.587006	EcM	QYZ
	67	Castanea_mollissima	-27.829	19.0795	0.0327526	-0.677549	0.695688	-0.524335	-1.14758	1.41321	-1.42071	-0.228645	EcM	QYZ
	68	Carpinus_turczaninowii	-25.3015	-6.21128	-0.340512	-0.430023	-1.03542	1.01676	-1.71983	0.978022	-0.675616	1.56782	EcM	TBS
	69	Salix_matsudana	-15.1519	-1.01474	-0.373574	-0.905319	-0.357678	0.61096	-1.32829	-0.0966976	0.0135984	1.26331	EcM	TBS
	70	Betula_albosinensis	-1.12114	10.3182	0.665267	0.232906	0.690927	-0.692413	0.767648	0.44446	0.0135984	-1.25272	EcM	TBS
	71	Quercus_dentata	0.688515	-3.03488	0.767495	0.441985	-0.40089	0.208043	-1.21682	-0.678553	0.0135984	-1.49847	EcM	TBS
	72	Tilia_chinensis	-22.7505	12.0629	0.458822	-0.905319	0.499828	-0.205655	-0.285574	0.851498	-0.932714	-0.331027	EcM	TBS
	73	Carpinus_viminea	-10.2664	-4.14104	-0.778004	-0.861399	-0.290265	0.488606	0.327859	-0.342755	0.0510141	-1.66426	EcM	YMS
	74	Castanopsis_fabri	-19.9919	10.4778	-1.19333	-1.08126	0.57789	-0.19062	-0.148836	-0.210545	-1.29264	-1.11377	EcM	YMS
	75	Quercus_acutissima	-17.7266	22.9716	-0.865419	-0.821395	1.00556	-1.0955	-0.528052	1.09876	-0.503974	0.643904	EcM	QYZ
	76	Castanopsis_carlesii	-29.2335	4.84841	-1.61551	-0.861399	-0.141478	0.419303	-0.792587	1.30937	-1.03491	0.74159	EcM	YMS
	77	Castanopsis_fordii	-28.9878	3.48863	-1.4499	-1.08126	-0.264512	0.553707	-0.46964	1.99102	-0.143822	0.0154056	EcM	YMS
	78	Carpinus_cordata	-40.5462	-1.39906	-1.18404	-0.905319	-0.471344	0.773557	0.415708	1.42203	-2.52172	1.00646	EcM	TBS
	79	Cyclobalanopsis_glauca	-19.6355	5.60518	-0.852513	-0.677549	0.543844	0.39287	0.372374	0.743668	-0.756496	-0.090329	EcM	QYZ
	80	Quercus_aliena	-29.1218	-9.4833	-0.578073	-0.66407	-1.21251	1.19418	-1.36603	0.634807	-1.20641	1.77756	EcM	TBS
	81	Populus_davidiana	-5.45986	-11.1876	0.718783	-0.202761	-0.915144	0.84781	0.310197	0.87953	1.28629	-1.61286	EcM	TBS
	82	Lithocarpus_glaber	-20.1374	18.8079	-0.713257	-0.677549	0.977502	-0.524335	-0.968495	0.683497	-1.05517	0.144995	EcM	QYZ
	83	Quercus_variabilis	-24.1028	-6.73816	-0.965067	-0.66407	-0.687693	0.773557	0.0919118	0.118189	-1.499	0.502494	EcM	TBS
	85	Castanopsis_fargesii	-35.1067	-10.9844	-0.451645	-0.648103	-1.13872	1.26598	0.086271	1.19124	-1.86409	-0.970183	EcM	YMS
	86	Populus_purdomii	-12.0488	4.1984	-0.407107	-0.66407	0.177421	0.0175924	1.02705	1.33534	0.606304	0.0576697	EcM	TBS
	87	Castanopsis_eyrei	-17.2462	17.0336	-1.29278	-0.861399	0.825781	-0.478691	-0.0833281	1.81308	0.414296	0.648073	EcM	YMS
	90	Tilia_platyphylla	2.56832	12.9128	-1.35433	-0.260477	0.612314	-1.07083	-0.337715	-0.961106	-0.0191923	0.60457	EcM	MNL
	91	Quercus_mongolica	-5.00432	8.54334	-1.2671	-0.73601	0.531362	-0.279113	-1.24152	-1.69694	-0.669166	-1.17964	EcM	MNL
	92	Castanea_seguinii	6.14785	32.438	-0.277631	-0.202761	2.04598	-1.71668	-1.29084	0.253785	1.12624	-0.277169	EcM	TBS
	101	Acer_caesium	-18.9509	12.5597	-1.09452	-0.987414	0.684678	-0.29325	0.844018	1.59668	0.0487922	0.233115	AM	TBS
	105	Michelia_macclurei	48.6319	19.7823	1.25855	2.7144	1.56753	-2.22304	-0.454001	-1.14921	2.2585	-2.26696	AM	YMS

## Sheet: Fig 2e
Fig 2e	Family	Time	PC1
	Anacardiaceae	-51	-7.14601
	Betulaceae	-35	-19.3764
	Ebenaceae	-79	35.4356
	Elaeocarpaceae	-59	-4.52923
	Fagaceae	-61	-18.3893
	Juglandaceae	-36	-4.97661
	Lauraceae	-80	21.5458
	Magnoliaceae	-92	27.0151
	Malvaceae	-54	-13.2757
	Oleaceae	-63	7.51707
	Rosaceae	-76	-20.2209
	Rutaceae	-47	0.152637
	Salicaceae	-47	-13.8108
	Sapindaceae	-56	-15.3898
	Ulmaceae	-55	-9.9377

## Sheet: Fig 3b,c,d
Fig 3b,c,d	Species	PC1	PC2	ML	RD	SRL	RTD	RC	RN	BI	CT	CTs	C.N
	Ulmus_pumila	-7.47039	-3.92202	-1.07664	-0.251813	-0.0366646	0.227321	-1.56818	0.430144	0.16811	-0.533177	0.305392	-0.945233
	Syringa_reticulata	12.6223	-1.23431	-0.261806	0.696453	-0.268224	-0.112715	-0.574858	0.129182	-0.690701	0.439708	0.048277	-0.326416
	Acer_robustum	-18.0768	-18.8287	-1.25926	-0.845967	-0.952074	1.12025	0.633394	0.175266	0.429932	-1.1335	0.94202	0.1939
	Evodia_daniellii	-14.7574	3.43322	1.11255	-0.6457	0.606479	-0.36329	0.594243	1.25957	0.304766	-1.1335	-0.392283	-0.963867
	Acer_mono	-11.8329	-10.133	-0.729684	-0.262255	-0.641177	0.570288	-0.221541	-0.545657	0.304766	-0.837211	-0.460625	0.438933
	Juglans_regia	-12.5711	18.0996	-0.893013	-0.6457	1.33468	-0.852864	0.31088	-0.982471	0.442261	-0.0381524	0.809047	1.21308
	Juglans_mandshurica	3.47589	-7.96437	-0.143801	0.14203	-0.328884	0.527254	-0.886762	1.22728	0.270317	0.439708	-0.335945	-1.228
	Sorbus_pohuashanensis	-21.9136	8.63688	-0.00144444	-0.884411	0.565313	-0.505257	0.692589	-1.18621	0.742693	-0.853576	0.763776	1.11956
	Phellodendron_amurense	43.3342	-28.7735	1.90971	1.8497	-1.85326	1.82806	0.606967	1.15697	-1.95025	1.89409	-2.08111	-0.566841
	Pistacia_chinensis	-5.21526	-20.4357	-0.16581	0.100453	-1.43427	1.12025	-0.909577	-0.844108	-0.231617	-0.837211	-0.896603	0.341369
	Ulmus_glaucescens	-11.2578	-11.8563	-1.50823	-0.6457	-0.768602	0.820999	-1.03121	-0.676187	0.563712	-0.0381524	1.50817	0.0932328
	Diospyros_lotus	39.7702	24.6466	0.883921	1.9415	1.0648	-1.68979	-1.10708	-0.202761	-1.66083	2.14526	-1.94968	-0.447277
	Picrasma_quassioides	22.3549	12.3591	1.35191	1.38214	0.658865	-1.01409	0.158968	1.88077	-0.282688	1.06893	-0.352119	-1.87306
	Ulmus_parvifolia	-3.3636	-32.6947	-0.790196	-0.6457	-1.84415	1.78326	0.80539	1.25957	-0.531015	-0.556947	1.05308	-0.838101
	Swida_hemsleyi	3.59399	-4.99786	1.23598	0.444552	-0.480301	0.368581	-0.961138	-0.545657	0.173202	0.433411	-1.40011	-0.00159594
	Fraxinus_chinensis	10.8225	-4.26374	0.419143	0.100453	-0.380031	0.2535	-1.9833	-0.844108	-1.18202	0.654024	0.333555	-0.298177
	Malus_baccata	-21.553	19.5273	0.498991	-0.884411	1.29092	-1.23784	0.666321	-0.845377	0.707508	-0.853576	0.777647	0.868598
	Crataegus_pinnatifida	-17.4659	11.1413	-0.925009	-0.667547	0.630796	-0.726831	1.06392	-0.911986	0.752318	-0.533177	0.521962	1.07834
	Diospyros_kaki	34.6012	22.0565	1.24812	1.9415	0.88119	-1.42036	1.2054	-1.34544	-1.71489	1.63498	0.186357	2.12564
	Fraxinus_mandshurica	-9.95974	10.3895	-0.0941585	-0.6457	1.19188	-0.583432	0.17724	1.21386	0.0996172	-0.556947	-0.800249	-1.16442
	Juglans_cathayensis	-18.7943	2.26774	0.190966	-0.451238	0.217726	-0.0159321	0.80539	-0.38698	1.35152	-0.556947	1.0453	0.884594
	Semiliquidambar_cathayensis	-9.78434	4.83045	-0.401394	-0.388421	0.327003	-0.189817	-0.796117	-1.92401	-0.466679	-0.68016	0.703437	1.78583
	Cinnamomum_micranthum	21.5597	0.514751	0.398352	1.04112	-0.188867	-0.127578	-0.0345541	0.677048	-0.484308	1.38431	-0.551724	-0.732194
	Zanthoxylum_ailanthoides	-25.3478	-0.300358	2.07453	-1.22749	0.490875	-0.127578	1.00572	0.62744	0.115434	-1.99533	-0.591753	-0.336363
	Garcinia_multiflora	1.32889	-10.4415	-0.718637	-0.388421	-0.381517	0.489192	0.00893773	0.677048	-1.1332	-0.461651	-0.331438	-0.717853
	Machilus_phoenicis	29.2535	14.4936	-0.290703	1.95178	0.607307	-1.19676	-0.248856	1.22594	-0.741908	1.10548	-1.30543	-1.38722
	Hovenia_acerba	-3.23417	15.7691	1.25039	-0.00325528	1.07982	-1.03851	0.346054	0.422135	0.230271	-0.0571703	-1.26728	-0.335307
	Michelia_odora	4.35971	25.6111	-0.846074	-0.00325528	1.63604	-1.61302	-0.251629	-0.603958	-0.848046	0.310486	-0.41571	0.560016
	Acer_fabri	-16.6606	-16.4629	-0.718637	-0.795607	-1.08556	1.21722	1.02319	-0.335906	1.67411	0.310486	1.22859	0.694998
	Ilex_corallina	-34.3176	-4.47409	1.29507	-1.00827	-0.193357	0.489192	-0.257175	-0.943172	2.25715	-1.15617	-0.368599	0.919321
	Machilus_thunbergii	31.1498	20.9199	0.890272	1.95178	1.01522	-1.38394	-0.240543	0.351108	-0.881209	1.51682	0.12165	-0.453114
	Styrax_suberifolius	-9.22341	1.27864	-1.79531	-1.00827	0.394199	-0.0133911	0.438046	0.296936	-0.0761181	-0.0571703	0.049402	-0.171684
	Photinia_fraseri	-13.0233	-2.75928	-1.85266	-0.589105	-0.419549	0.553377	0.51634	-2.41721	1.11183	0.647467	1.27743	2.74367
	Sloanea_sinensis	-10.4644	12.0836	-0.637186	-0.388421	0.681336	-0.485159	-1.23932	-1.60782	0.720373	0.310486	-0.69424	1.30307
	Daphniphyllum_oldhami	-18.0252	-11.6927	-0.477843	-0.795607	-0.577992	0.776222	1.4206	-0.0657374	0.855589	-0.68016	0.379803	0.538413
	Litsea_elongata	13.6306	-14.0037	-0.182261	0.18179	-0.748683	0.642706	0.867553	0.946334	-1.53953	0.130837	-0.601845	-0.721422
	Dalbergia_hupeana	-30.3047	-8.4838	0.788145	-1.22749	-0.033758	0.420725	0.81184	1.0961	1.03303	-1.99533	0.176657	-0.899242
	Cinnamomum_porrectum	34.6005	-21.6229	0.0560169	1.95178	-1.59918	0.979957	0.948133	0.853496	-2.07265	0.482488	-0.673459	-0.596015
	Nyssa_sinensis	-3.77742	13.2249	-0.217051	-0.388421	0.976307	-0.780501	0.847323	0.9919	0.737869	0.647467	-0.69424	-0.776604
	Diospyros_morrisiana	14.1246	-16.1312	0.514415	0.709722	-1.31064	1.00029	0.604463	-0.535117	-0.431952	0.958499	0.0167213	0.769012
	Toona_ciliata	19.5171	15.352	-0.995001	0.709722	0.910149	-1.03851	0.661142	0.439682	-1.05736	1.10548	0.767987	-0.250091
	Mytilaria_laosensis	-8.26335	-19.0981	-0.846074	-0.00325528	-1.11838	1.03978	-0.171488	-0.445263	-0.449228	-1.417	0.67063	0.41749
	Phoebe_bournei	8.87926	-24.8263	-1.26144	0.877349	-1.73248	1.38244	0.885226	1.0518	0.343396	0.310486	-0.561681	-0.827878
	Vernicia_montana	16.1179	-15.5572	0.247204	0.362149	-0.872467	0.698212	-0.500963	1.08139	-1.64067	0.130837	-1.47663	-1.31646
	Alniphyllum_fortunei	-14.4045	22.949	-0.803029	-0.795607	1.68306	-1.38394	-0.379853	0.961584	1.20716	0.130837	-0.425222	-1.14898
	Machilus_pauhoi	24.0636	18.2194	0.110693	1.66098	0.693056	-1.19676	-3.46444	-0.794001	-0.721445	1.2473	0.408755	-0.297047
	Acer_davidii	-11.6294	1.34209	-0.608066	-0.589105	0.345569	-0.127578	0.382935	0.457147	0.194828	-0.68016	0.989439	-0.36042
	Elaeocarpus_japonicus	-4.15134	-16.2132	0.734781	-0.388421	-0.989711	1.03978	-0.323936	0.315081	0.464904	0.310486	0.899157	-0.442256
	Elaeocarpus_sylvestris	3.82187	-4.29601	-1.117	-0.193235	-0.43626	0.489192	-0.857192	-1.99059	-0.641945	0.805975	0.824911	1.83658
	Idesia_polycarpa	-14.7515	19.6022	1.3183	-0.589105	1.50068	-1.19676	-0.646203	0.543266	0.793529	-0.461651	-0.0581466	-0.79145
	Sapium_discolor	2.88634	-19.0612	0.761311	-0.193235	-1.10733	1.0778	0.108915	0.351108	-0.711304	-0.0571703	1.09429	-0.337884
	Cerasus_serrulata	-31.8377	-12.6477	-0.802182	-1.00827	-0.680428	0.916434	-0.193542	-2.09276	0.750874	-1.99533	2.39917	2.16418
	Helicteres_angustifolia	-15.7719	-16.9535	1.15913	-0.795607	-0.959347	1.11447	0.555298	0.62744	1.39817	-0.0571703	0.33584	-0.484884
	Toxicodendron_succedaneum	-15.8505	20.9267	0.598815	-0.388421	1.54083	-1.38394	-0.363051	0.509056	0.724764	-0.911161	0.0575165	-0.661664
	Schima_argentea	-14.8025	-19.5905	-0.677236	-0.795607	-1.09001	1.21722	1.38193	-0.0858387	0.423608	-0.68016	1.72634	0.547061
	Euscaphis_konishii	-6.13358	1.68045	1.91516	-0.00325528	0.161076	-0.189817	-0.190783	-0.208777	-0.0621999	-0.68016	-1.7758	0.15936
	Liriodendron_chinense	18.9807	-12.038	1.06212	0.829496	-0.833586	0.696902	0.893129	0.397613	-0.940966	0.845806	-0.971778	-0.0354807
	Liquidambar_formosana	-25.4861	4.24701	0.250205	-0.732025	0.467691	0.0876776	-2.05425	-1.54933	1.24399	-0.94959	0.620798	0.968176
	Michelia_figo	22.5118	-7.13142	1.41741	1.41172	-0.905443	0.0876776	0.791038	0.892342	-0.381618	1.03857	-1.61286	-0.785847
	Schima_superba	-26.2188	24.181	-1.10734	-1.118	1.42819	-1.74594	0.0800515	-0.989113	0.730016	-1.19917	0.883235	1.428
	Choerospondias_axillaris	-25.9644	15.4429	-1.10507	-1.118	1.16371	-0.916524	-0.290232	-0.454347	1.08914	-0.94959	1.06294	0.465622
	Toona_sinensis	9.89574	-13.2332	-0.58962	0.461197	-0.678539	0.831024	0.511085	0.778603	-0.564081	0.269588	0.290638	-0.789939
	Cinnamomum_camphora	17.3106	-14.0569	0.0722847	0.265611	-0.642026	0.959183	0.0691775	0.924233	-1.17648	0.944381	-0.272974	-1.25053
	Acer_caesium	-24.5363	4.41047	-1.00223	-1.12264	0.545	-0.0973477	1.52294	0.584336	1.93328	-0.248044	0.374135	0.295758
	Michelia_macclurei	40.3321	32.5048	1.1352	2.55698	1.483	-2.07065	-2.654	-0.452891	-1.07711	2.17689	-2.33452	-0.392967

## Sheet: Fig 3f,g,h
Fig 3f,g,h	Species	PC1	PC2	ML	RD	SRL	RTD	RC	RN	BI	CT	CTs	C.N
	Betula_platyphylla	-0.984987	-18.3636	1.30736	-0.57735	0.986978	0.256795	-0.829916	0.691424	1.09737	-0.91144	0.129049	-0.965976
	Quercus_fabri	8.33481	13.6229	0.49541	0.447214	-1.1372	0.24791	-0.406502	-0.486526	-0.787226	0.40459	-1.23139	0.337693
	Castanea_mollissima	8.06277	-13.8308	1.51867	0.447214	-0.153828	-0.222634	0.482911	-0.827259	1.50589	-1.48694	-0.448405	1.02275
	Carpinus_turczaninowii	15.9791	-3.61301	-0.295213	0.0272091	-0.928856	0.875232	-0.104023	-1.31407	0.665209	-0.287297	1.19267	1.08145
	Salix_matsudana	3.23797	2.24311	-0.343358	-0.9994	-0.216658	0.407716	0.729885	-0.918929	-1.0385	0.308473	0.943656	1.16591
	Betula_albosinensis	-16.8034	11.1284	1.16941	1.45909	0.885263	-1.09388	-0.472457	1.19624	-0.180627	0.308473	-1.11388	-1.27395
	Quercus_dentata	0.467369	31.0156	1.31828	1.91069	-0.262068	-0.0564772	-2.11635	-0.806442	-1.9609	0.308473	-1.31484	-0.383886
	Tilia_chinensis	-6.66168	-14.8442	0.868785	-0.9994	0.684447	-0.533091	-0.692101	0.133355	0.464635	-0.509537	-0.360142	-0.468376
	Carpinus_viminea	-1.16843	15.6815	0.806863	0.230839	-0.311605	0.237177	-0.783263	1.27111	-1.29697	0.786561	-1.27289	-1.11802
	Castanopsis_fabri	-10.3101	-4.84134	-0.144635	0.927154	-0.869567	-0.869567	-0.511799	0.078102	-1.1652	-0.731836	-0.722769	-0.273293
	Quercus_acutissima	-23.6226	-16.2048	-0.814276	-1.78885	1.08083	-1.28334	1.26983	0.186927	0.545087	1.12372	1.45803	0.295714
	Castanopsis_carlesii	5.18869	-2.54122	-1.11186	0.230839	-0.0993028	0.124252	1.62202	-1.533	0.349628	-0.440593	1.13136	1.64725
	Castanopsis_fordii	2.29949	-13.2757	-0.732436	-1.11404	-0.274859	0.343254	0.0307508	-0.724765	1.029	0.566386	0.405661	0.453975
	Carpinus_cordata	15.876	-24.2312	-1.52357	-0.9994	-0.336104	0.595042	-0.496046	0.841073	1.36909	-1.88311	0.733612	-0.979345
	Cyclobalanopsis_glauca	13.3763	11.6537	-0.780753	0.447214	-0.75885	1.48069	0.0627202	1.66095	-0.539947	0.40459	-0.146198	-1.65906
	Quercus_aliena	20.6133	-4.49607	-0.641152	-0.478317	-1.11496	1.07964	0.685047	-0.957016	0.121123	-0.746126	1.36419	1.17591
	Populus_davidiana	3.62414	7.75543	1.24734	0.51808	-0.802469	0.680588	0.102717	0.734594	0.509074	1.40861	-1.40838	-0.581812
	Lithocarpus_glaber	-6.14927	4.7608	-0.419047	0.447214	0.969051	-0.222634	-1.40896	-0.534089	-0.723807	-0.445956	0.367962	0.00291005
	Quercus_variabilis	12.8743	-0.569604	-1.2047	-0.478317	-0.563453	0.595042	-0.272356	0.514306	-0.697852	-0.999043	0.321484	-0.58305
	Castanopsis_fargesii	29.273	8.56749	1.55455	1.53557	-1.52225	1.50384	-1.02405	0.666498	0.23189	-1.37761	-0.579274	-0.856865
	Populus_purdomii	-9.57562	-10.5404	-0.39219	-0.478317	0.345647	-0.275891	1.28758	1.45802	1.23165	0.820819	-0.0422787	-0.601669
	Castanopsis_eyrei	-25.2803	-3.58866	-0.372478	0.230839	1.28087	-1.33896	0.666341	0.242047	0.851656	1.19709	1.03791	0.146945
	Tilia_platyphylla	-14.0075	14.1581	-0.508072	1.1547	0.0255539	-1.10336	1.11025	0.455193	-0.2375	1.06969	0.92921	-0.0648868
	Quercus_mongolica	14.9936	4.20658	-0.377192	-0.57735	-1.01253	0.84656	-0.280332	-1.14662	-0.859869	-0.158249	-1.05826	1.03086
	Castanea_seguinii	-39.627	6.15575	-0.203646	0.51808	2.30921	-2.27392	1.3481	-0.881141	-0.482897	1.27026	-0.316099	1.44881

## Sheet: Sup_Fig 1
Species	RD	SRL	RTD	BI	CT	RN	CTs	ML
Ulmus_pumila	-0.0325291	-0.302261	0.512601	0.432559	-0.323814	0.714355	0.432066	-0.531726
Syringa_reticulata	1.02199	-0.559271	0.145117	-0.287749	0.724839	0.392821	0.151151	0.169739
Acer_robustum	-0.66407	-0.890894	1.01676	0.0366473	-0.675616	0.467601	0.708691	-1.40114
Evodia_daniellii	-0.430023	0.749381	-0.579378	-0.0932375	-0.675616	1.46535	-0.408722	1.4282
Acer_mono	0.0180984	-0.563695	0.42506	-0.0932375	-0.433217	-0.195775	-0.465955	-0.769401
Juglans_regia	-0.430023	1.51576	-1.10611	0.0494414	0.220509	-0.597722	0.597332	-0.964236
Juglans_mandshurica	0.405444	-0.626598	0.836744	0.518282	0.724839	1.56598	-0.268637	0.271326
Sorbus_pohuashanensis	-0.73601	0.365882	-0.279113	0.914477	-0.669166	-1.01249	0.932881	0.393876
Phellodendron_amurense	2.30446	-2.31853	2.24256	-1.34416	2.29249	1.49086	-2.17534	2.03913
Pistacia_chinensis	0.441985	-1.39837	1.01676	-0.649844	-0.433217	-0.470403	-0.831065	-0.0967531
Ulmus_glaucescens	-0.430023	-0.697802	0.694801	0.175471	0.220509	-0.315886	1.18282	-1.69814
Diospyros_lotus	2.59357	1.23173	-2.00657	-2.13294	2.0068	0.11975	-1.71296	1.15548
Picrasma_quassioides	1.93986	0.804514	-1.27958	-0.70284	1.12624	2.03697	-0.375087	1.71374
Ulmus_parvifolia	-0.430023	-1.82975	1.7301	-0.96053	-0.203927	1.46535	0.801694	-0.841585
Swida_hemsleyi	0.844124	-0.394383	0.208043	-0.229762	0.606304	-0.195775	-1.25272	1.57545
Fraxinus_chinensis	0.441985	-0.288856	0.0842267	-1.63608	0.786792	-0.470403	0.199131	0.60104
Malus_baccata	-0.73601	1.17125	-1.07083	0.884966	-0.669166	-0.648353	0.948036	0.824685
Crataegus_pinnatifida	-0.494846	0.438563	-0.518571	0.92255	-0.323814	-0.719516	0.668683	-0.401191
Diospyros_kaki	2.59357	1.0385	-1.71668	-2.18904	1.58933	-0.931716	0.0758598	1.58993
Fraxinus_mandshurica	-0.430023	1.36547	-0.816229	-0.306121	-0.203927	1.42329	-0.750373	-0.0112797
Juglans_cathayensis	-0.202761	0.340244	-0.205655	0.992982	-0.203927	-0.0497651	0.79518	0.328846
Semiliquidambar_cathayensis	-0.239713	0.35498	-0.25572	-0.588456	-0.564564	-2.0262	0.767778	-0.190041
Cinnamomum_micranthum	1.19406	-0.186126	-0.19062	-0.604651	1.47534	0.753574	-0.486052	0.563905
Zanthoxylum_ailanthoides	-1.08126	0.526868	-0.19062	-0.0537231	-1.86409	0.700558	-0.526038	2.14409
Garcinia_multiflora	-0.239713	-0.3882	0.454513	-1.20073	-0.348654	0.753574	-0.265999	-0.489116
Machilus_phoenicis	2.10741	0.648996	-1.30897	-0.841284	1.19983	1.34018	-1.23896	-0.0856894
Hovenia_acerba	0.146591	1.14463	-1.14344	0.0517667	0.0510141	0.481146	-1.20085	1.36714
Michelia_odora	0.146591	1.72805	-1.74437	-0.938783	0.414296	-0.615448	-0.350182	-0.609255
Acer_fabri	-0.648103	-1.12669	1.21602	1.37809	0.414296	-0.328979	1.29237	-0.489116
Ilex_corallina	-0.861399	-0.190835	0.454513	1.91367	-1.03491	-0.977968	-0.30312	1.40927
Machilus_thunbergii	2.10741	1.07686	-1.50475	-0.969247	1.60628	0.405239	0.186608	1.02765
Styrax_suberifolius	-0.861399	0.425463	-0.0711814	-0.229684	0.0510141	0.347345	0.114437	-1.50413
Photinia_fraseri	-0.440991	-0.428092	0.52165	0.861571	0.747269	-2.55328	1.34116	-1.55819
Sloanea_sinensis	-0.239713	0.726646	-0.564644	0.501979	0.414296	-1.68828	-0.628416	-0.412329
Daphniphyllum_oldhami	-0.648103	-0.594286	0.754742	0.626189	-0.564564	-0.0402469	0.444487	-0.262111
Litsea_elongata	0.332183	-0.773326	0.615086	-1.57399	0.236785	1.04136	-0.536119	0.0165428
Dalbergia_hupeana	-1.08126	-0.0234287	0.382898	0.789188	-1.86409	1.20142	0.241557	0.931374
Cinnamomum_porrectum	2.10741	-1.66542	0.967846	-2.06371	0.584252	0.942146	-0.607657	0.241175
Nyssa_sinensis	-0.239713	1.03605	-0.873568	0.51805	0.747269	1.09006	-0.628416	-0.0162549
Diospyros_morrisiana	0.861676	-1.36278	0.989111	-0.556556	1.0546	-0.541877	0.081791	0.673321
Toona_ciliata	0.861676	0.966653	-1.14344	-1.13106	1.19983	0.499899	0.83226	-0.749653
Mytilaria_laosensis	0.146591	-1.16111	1.03042	-0.572426	-1.29264	-0.445849	0.735007	-0.609255
Phoebe_bournei	1.0298	-1.80525	1.38884	0.155685	0.414296	1.15408	-0.495998	-1.00083
Vernicia_montana	0.513076	-0.903166	0.673146	-1.66689	0.236785	1.1857	-1.40998	0.421412
Alniphyllum_fortunei	-0.648103	1.77737	-1.50475	0.949141	0.236785	1.05766	-0.359684	-0.568675
Machilus_pauhoi	1.81574	0.73894	-1.30897	-0.822487	1.33996	-0.818548	0.473409	0.292719
Acer_davidii	-0.440991	0.374454	-0.19062	0.0192092	-0.564564	0.518564	1.05348	-0.384877
Elaeocarpus_japonicus	-0.239713	-1.02615	1.03042	0.267303	0.414296	0.366737	0.963291	0.881067
Elaeocarpus_sylvestris	-0.0439504	-0.44562	0.454513	-0.749457	0.903891	-2.09736	0.889123	-0.864666
Idesia_polycarpa	-0.440991	1.58607	-1.30897	0.56918	-0.348654	0.6106	0.00700244	1.43117
Sapium_discolor	-0.0439504	-1.14952	1.07019	-0.813171	0.0510141	0.405239	1.15822	0.906077
Cerasus_serrulata	-0.861399	-0.701733	0.901402	0.529997	-1.86409	-2.20654	2.46171	-0.567877
Helicteres_angustifolia	-0.648103	-0.994296	1.10855	1.1246	0.0510141	0.700558	0.400571	1.28111
Toxicodendron_succedaneum	-0.239713	1.62819	-1.50475	0.506012	-0.792818	0.57404	0.122543	0.752888
Schima_argentea	-0.648103	-1.13135	1.21602	0.229368	-0.564564	-0.0617293	1.78959	-0.450086
Euscaphis_konishii	0.146591	0.180936	-0.25572	-0.216899	-0.564564	-0.193114	-1.70883	1.99384
Liriodendron_chinense	1.38154	-1.36682	1.11534	-1.35639	1.29572	0.855423	-1.24767	1.60493
Liquidambar_formosana	-0.269457	-0.0519044	0.39287	0.266667	-0.0922831	-1.08696	0.824455	0.679438
Michelia_figo	1.99713	-1.43943	0.39287	-0.94089	1.44474	1.34899	-2.08179	2.00992
Schima_superba	-0.677549	0.918665	-1.7816	-0.115131	-0.285229	-0.528052	1.16592	-0.868005
Choerospondias_axillaris	-0.677549	0.651409	-0.798005	0.151635	-0.0922831	0.00546034	1.39973	-0.865419
Toona_sinensis	0.992136	-1.21015	1.2744	-1.07643	0.850249	1.23552	0.394879	-0.277868
Cinnamomum_camphora	0.785343	-1.17325	1.42638	-1.53134	1.37192	1.38081	-0.338444	0.47663
Betula_platyphylla	-0.73601	0.687287	-0.518571	0.617125	-1.06785	-0.204424	-0.11376	-0.144409
Quercus_fabri	-0.677549	0.448887	-0.270957	0.662742	-0.756496	-0.939441	-0.587006	-0.361196
Castanea_mollissima	-0.677549	0.695688	-0.524335	1.41321	-1.42071	-1.14758	-0.228645	0.0327526
Carpinus_turczaninowii	-0.430023	-1.03542	1.01676	0.978022	-0.675616	-1.71983	1.56782	-0.340512
Salix_matsudana	-0.905319	-0.357678	0.61096	-0.0966976	0.0135984	-1.32829	1.26331	-0.373574
Betula_albosinensis	0.232906	0.690927	-0.692413	0.44446	0.0135984	0.767648	-1.25272	0.665267
Quercus_dentata	0.441985	-0.40089	0.208043	-0.678553	0.0135984	-1.21682	-1.49847	0.767495
Tilia_chinensis	-0.905319	0.499828	-0.205655	0.851498	-0.932714	-0.285574	-0.331027	0.458822
Carpinus_viminea	-0.861399	-0.290265	0.488606	-0.342755	0.0510141	0.327859	-1.66426	-0.778004
Castanopsis_fabri	-1.08126	0.57789	-0.19062	-0.210545	-1.29264	-0.148836	-1.11377	-1.19333
Quercus_acutissima	-0.821395	1.00556	-1.0955	1.09876	-0.503974	-0.528052	0.643904	-0.865419
Castanopsis_carlesii	-0.861399	-0.141478	0.419303	1.30937	-1.03491	-0.792587	0.74159	-1.61551
Castanopsis_fordii	-1.08126	-0.264512	0.553707	1.99102	-0.143822	-0.46964	0.0154056	-1.4499
Carpinus_cordata	-0.905319	-0.471344	0.773557	1.42203	-2.52172	0.415708	1.00646	-1.18404
Cyclobalanopsis_glauca	-0.677549	0.543844	0.39287	0.743668	-0.756496	0.372374	-0.090329	-0.852513
Quercus_aliena	-0.66407	-1.21251	1.19418	0.634807	-1.20641	-1.36603	1.77756	-0.578073
Populus_davidiana	-0.202761	-0.915144	0.84781	0.87953	1.28629	0.310197	-1.61286	0.718783
Lithocarpus_glaber	-0.677549	0.977502	-0.524335	0.683497	-1.05517	-0.968495	0.144995	-0.713257
Quercus_variabilis	-0.66407	-0.687693	0.773557	0.118189	-1.499	0.0919118	0.502494	-0.965067
Castanopsis_fargesii	-0.648103	-1.13872	1.26598	1.19124	-1.86409	0.086271	-0.970183	-0.451645
Populus_purdomii	-0.66407	0.177421	0.0175924	1.33534	0.606304	1.02705	0.0576697	-0.407107
Castanopsis_eyrei	-0.861399	0.825781	-0.478691	1.81308	0.414296	-0.0833281	0.648073	-1.29278
Tilia_platyphylla	-0.260477	0.612314	-1.07083	-0.961106	-0.0191923	-0.337715	0.60457	-1.35433
Quercus_mongolica	-0.73601	0.531362	-0.279113	-1.69694	-0.669166	-1.24152	-1.17964	-1.2671
Castanea_seguinii	-0.202761	2.04598	-1.71668	0.253785	1.12624	-1.29084	-0.277169	-0.277631
Acer_caesium	-0.987414	0.684678	-0.29325	1.59668	0.0487922	0.844018	0.233115	-1.09452
Michelia_macclurei	2.7144	1.56753	-2.22304	-1.14921	2.2585	-0.454001	-2.26696	1.25855

## Sheet: Sup_Fig2
Sup_Fig 2a	Species	PC1	PC2	PC3	PC4	PC5	PC6	PC7	PC8	Colstype			PC1	PC2	PC3	PC4	PC5	PC6	PC7	PC8	Sup_Fig 2b	Species	PC1	PC2	PC3	PC4	PC5	PC6	PC7	PC8			PC1	PC2	PC3	PC4	PC5	PC6	PC7	PC8	Sup_Fig 2c		PC1	PC2	PC3	PC4	PC5	PC6	PC7
	Ulmus_pumila	-13.0918	-6.09926	4.70175	-7.83677	-3.71506	-3.1232	4.66544	-1.78698	1		RD	0.873146	-0.107266	-0.273729	0.0796038	-0.117388	-0.129045	0.337139	-0.0274009		Ulmus_pumila	-12.4872	-3.22073	0.508852	-11.88	1.63744	-1.90229	3.85102	1.3937		RD	0.900062	-0.077526	0.287863	0.0564497	-0.0679964	0.0727376	0.29521	0.027618		Betula_platyphylla	-1.59589	0.0772127	-21.9413	11.0067	-6.25305	-1.3963	-8.80406
	Syringa_reticulata	7.91755	-6.75239	-5.13364	-2.11547	-6.71194	-4.64106	4.69049	0.854411	1		SRL	0.0777613	0.98055	0.112722	-0.0706442	0.0326575	-0.0370235	-0.0440191	-0.101993		Syringa_reticulata	8.19564	-4.08786	7.93521	-4.7326	1.90126	2.64782	2.96202	-1.24658		SRL	0.0296237	0.985728	-0.00797708	-0.110977	0.05883	0.036697	-0.0611973	0.0808149		Quercus_fabri	19.0219	-3.6459	10.2768	-1.78316	-0.0289478	-7.82847	4.77304
	Acer_robustum	-24.5913	-13.3427	-1.42574	-13.9093	3.03109	-0.715045	1.5778	-0.07653	1		RTD	-0.236957	-0.959735	-0.0124248	0.0423055	-0.0328041	0.0759072	-0.0598988	-0.101937		Acer_robustum	-27.5911	-16.3242	-0.264585	-8.48487	2.82379	-0.72182	3.3668	0.226571		RTD	-0.213351	-0.961463	-0.079714	0.0802787	-0.0668934	-0.0479948	-0.0622571	0.0813388		Castanea_mollissima	7.0448	-7.07204	-13.0959	27.5823	2.63566	-2.8826	3.33392
	Evodia_daniellii	1.63305	7.0642	24.7728	1.04862	6.6709	-9.40619	-5.18031	0.186619	1		RN	0.344215	-0.2506	0.680933	-0.514659	-0.0989282	-0.283488	-0.0028185	0.00337785		Evodia_daniellii	-4.35423	7.74807	-25.5037	-1.93367	6.60906	4.54799	-0.0174566	0.297194		RN	0.351379	-0.177726	-0.675865	-0.588168	-0.0649872	0.193536	0.0229371	-0.00210968		Carpinus_turczaninowii	-9.75912	-18.894	7.39859	7.2634	12.5461	-2.95043	-2.38485
	Acer_mono	-9.61685	-6.30571	-2.15027	-4.78286	5.69129	8.56056	5.78465	0.496855	1		BI	-0.636457	0.146322	0.425909	0.176395	-0.556796	0.174042	0.143823	0.000954205		Acer_mono	-12.6641	-7.97065	0.277377	1.62826	3.11601	-12.793	4.66112	-0.279248		BI	-0.70885	0.274169	-0.312498	0.131208	-0.536507	-0.0778993	0.116539	0.00169847		Salix_matsudana	-10.3084	-5.8261	16.5895	-3.3108	-4.11297	-5.2587	-10.2463
	Juglans_regia	-13.6756	23.1349	-8.64761	-7.13558	-0.874666	1.33149	-2.28282	-2.49061	1		CT	0.719408	0.0277711	-0.37245	-0.146923	-0.512686	0.105554	-0.217616	0.00545439		Juglans_regia	-17.6571	18.7036	12.7609	-2.29984	-0.278203	0.383963	-3.65471	2.24058		CT	0.764018	-0.0130914	0.423087	-0.0858728	-0.431784	0.0672749	-0.196732	-0.0078495		Betula_albosinensis	20.1617	22.6179	-10.9806	2.06096	1.0833	8.20231	1.65867
	Juglans_mandshurica	3.9836	-13.4897	11.9348	-8.39628	-13.4437	-2.07712	0.609725	-1.86681	1		CTs	-0.71114	0.0272152	-0.394243	0.0522209	-0.203515	-0.541276	-0.0313431	-0.00221687		Juglans_mandshurica	3.68222	-8.1301	-8.14752	-10.774	-8.50596	0.53885	0.224009	1.46553		CTs	-0.745981	-0.0792863	0.386169	-0.0432202	-0.010548	0.53433	0.024717	0.001098		Quercus_dentata	32.8728	8.42469	19.2049	6.91954	1.16923	3.86703	-2.07049
	Sorbus_pohuashanensis	-23.756	9.72121	0.842554	13.6406	-2.02971	-0.950024	-1.5552	0.494583	1		ML	0.592059	-0.0527692	0.424894	0.638902	-0.00681855	-0.200938	-0.132367	0.0027794		Sorbus_pohuashanensis	-23.0916	11.9348	2.95569	9.53161	2.88667	1.04698	-0.918178	-1.11999		ML	0.533094	0.0808441	-0.553498	0.567724	0.0182719	0.27609	-0.0635584	-0.00213229		Tilia_chinensis	-2.78786	5.61081	-10.8689	9.04883	-11.2196	-6.65562	-2.73963
	Phellodendron_amurense	49.4348	-42.094	3.28766	3.20812	-9.4152	4.49381	-2.05758	-3.28426	1												Phellodendron_amurense	50.0768	-34.1866	-7.5639	6.33968	-2.5094	-1.25299	-5.32826	2.94645												Carpinus_viminea	22.5786	7.16194	-0.728837	-14.9592	-7.29647	-2.77215	-3.83959
	Pistacia_chinensis	-1.15225	-18.0937	-4.73341	3.20702	10.5205	9.27761	5.81922	1.33493	1												Pistacia_chinensis	-4.59292	-18.8476	0.0513046	10.0098	7.04096	-15.0691	5.03178	-1.16335												Castanopsis_fabri	-2.79687	9.61725	4.06724	1.87256	-24.2464	1.98076	0.856388
	Ulmus_glaucescens	-23.7137	-7.32102	-14.4966	-12.1097	-5.88279	1.02144	0.0558808	0.383168	1												Ulmus_glaucescens	-26.3688	-11.7709	15.4302	-5.11204	-5.93115	2.5208	-0.56409	-0.677824												Quercus_acutissima	-31.3566	16.1814	-2.6976	-7.12155	-1.14863	-7.45604	-6.00462
	Diospyros_lotus	52.6558	19.1262	-12.3533	-0.8822	3.56627	-0.722064	4.73734	0.632469	1												Diospyros_lotus	48.251	17.7493	12.0689	1.86821	0.455274	-5.2639	-2.57023	-1.50838												Castanopsis_carlesii	-16.2289	-9.34548	12.8315	9.0195	8.58655	4.9998	4.06476
	Picrasma_quassioides	35.3547	8.56776	11.7119	-3.47169	-8.00828	-18.9713	5.3619	0.117579	1												Picrasma_quassioides	28.4869	9.22858	-11.5341	-8.30871	-7.33743	15.8289	5.1667	-0.286138												Castanopsis_fordii	-16.4917	-6.88169	0.672159	-1.9411	4.41858	-13.5316	4.41291
	Ulmus_parvifolia	-12.5281	-29.7394	-0.412803	-18.2184	4.88802	-10.005	-5.07514	1.54512	1												Ulmus_parvifolia	-15.1506	-32.391	-4.25273	-14.4613	4.62814	8.15063	-1.56165	-1.81428												Carpinus_cordata	-20.8028	-22.0686	-16.3297	-2.50733	-7.19796	10.3689	8.28833
	Swida_hemsleyi	17.3675	-5.40122	4.43479	13.9488	-0.929841	6.60229	-0.229423	-0.0776041	1												Swida_hemsleyi	12.8256	-4.15149	-6.15984	16.2212	-5.2363	-9.13076	-1.30776	-0.0576286												Cyclobalanopsis_glauca	9.00469	-11.0594	-3.58654	-24.9015	2.0935	7.34229	-0.251452
	Fraxinus_chinensis	10.283	-3.66894	-14.4728	3.53325	7.05753	-5.15594	-8.66238	0.503287	1												Fraxinus_chinensis	5.80171	-6.81202	12.7376	7.66278	6.47759	5.17793	-8.47251	-1.23946												Quercus_aliena	-12.3	-24.3016	8.72938	2.12539	4.54603	0.595282	-4.89726
	Malus_baccata	-19.2039	20.8048	6.44176	13.6192	-1.69587	-5.97005	-2.94195	0.625461	1												Malus_baccata	-19.0631	22.9967	-1.76035	8.67436	4.47473	6.12653	-1.71493	-1.46164												Populus_davidiana	22.7902	2.01589	-9.62439	-8.78801	9.31749	-15.751	1.98023
	Crataegus_pinnatifida	-21.1067	11.5849	-1.6953	3.51997	-4.82367	2.53585	2.10507	1.27197	1												Crataegus_pinnatifida	-20.9382	13.1068	7.69675	-0.583272	-0.222712	-4.13706	1.34148	-1.8418												Lithocarpus_glaber	-4.20802	5.47416	9.3836	5.80877	-3.5716	11.1343	-1.26056
	Diospyros_kaki	40.2368	17.802	-24.5821	13.1287	3.46472	-13.827	3.92856	-0.831575	1												Diospyros_kaki	32.2133	14.7005	24.8842	14.3212	5.48984	13.1084	0.432641	0.024541												Quercus_variabilis	-5.88121	-14.6537	3.57244	-9.85592	-10.007	10.3988	1.69636
	Fraxinus_mandshurica	1.31155	14.0628	16.7867	-14.0989	6.32363	-1.40852	-3.82978	-2.76712	1												Fraxinus_mandshurica	-2.02162	13.0018	-16.2731	-13.1777	4.64779	-4.26902	-3.09275	2.79031												Castanopsis_fargesii	28.8107	-22.7167	-11.5364	6.35647	6.20054	7.39565	-3.8295
	Juglans_cathayensis	-14.9603	6.52429	5.00003	5.80233	-8.65783	-4.42582	1.53096	-0.723213	1												Juglans_cathayensis	-21.1031	5.2664	-2.48453	6.29122	-7.57793	7.29771	3.95369	1.05494												Populus_purdomii	-7.8119	7.69375	-18.3096	-12.6969	3.79218	-3.8081	4.40716
	Semiliquidambar_cathayensis	-16.6406	9.45325	-18.4422	12.2695	11.3985	1.94073	-0.907595	-1.33072	1												Semiliquidambar_cathayensis	-15.8855	5.23656	16.9057	11.239	12.6633	-1.94581	-1.54579	0.927668												Castanopsis_eyrei	-16.4636	22.0185	-4.96925	-0.84639	12.3132	2.29888	-0.956586
	Cinnamomum_micranthum	21.4286	-2.89519	-2.75007	-4.41495	-8.74197	-2.6421	-0.207274	0.77955	1												Cinnamomum_micranthum	21.9714	-3.19495	2.44164	-4.39801	-8.07152	3.44093	-0.289834	-0.770947												Tilia_platyphylla	-3.18505	14.279	4.7313	-7.95218	15.3305	10.2673	-0.970603
	Zanthoxylum_ailanthoides	-8.81563	4.19448	29.9965	15.3026	18.4385	-6.9075	-7.12195	-0.0269716	1												Zanthoxylum_ailanthoides	-9.59895	6.84448	-32.8541	11.9359	16.5523	3.11156	-3.77047	0.0577143												Quercus_mongolica	6.94361	-13.8322	16.0143	-1.20658	-8.99548	-10.2248	7.18659
	Garcinia_multiflora	-2.92745	-8.51281	0.868351	-12.6177	13.2368	-1.80719	-3.23057	-0.161721	1												Garcinia_multiflora	-1.31456	-10.7001	-1.8653	-12.6742	13.0741	-4.21774	-3.71969	-0.130378												Castanea_seguinii	-7.25847	39.1131	11.2353	8.82746	0.0391949	1.67242	5.60647
	Machilus_phoenicis	32.3366	9.41479	-0.162392	-15.3394	-3.96497	-1.87986	13.3951	0.665532	1												Machilus_phoenicis	32.648	9.25756	2.70416	-15.8066	-3.38369	-2.89478	11.3101	-0.0866068
	Hovenia_acerba	11.4025	16.109	16.4397	6.05409	2.64043	2.50106	-1.83084	0.2316	1												Hovenia_acerba	10.7451	17.8833	-15.8151	4.48862	0.487885	-3.35167	-1.87692	-0.231144
	Michelia_odora	3.76716	27.3789	-10.4461	-7.26138	8.26397	3.71036	-1.34627	-0.430934	1												Michelia_odora	4.37852	23.6022	13.4306	-8.04867	9.49135	-6.20713	-4.19681	-0.18009
	Acer_fabri	-26.4379	-13.1669	-4.1417	2.03327	-18.433	1.45122	-3.1994	0.654375	1												Acer_fabri	-26.5512	-14.3593	4.14495	0.946056	-19.92	2.97535	-1.78753	-0.842241
	Ilex_corallina	-22.2527	0.476398	17.2192	25.766	-4.64235	10.5988	0.312161	-0.197458	1												Ilex_corallina	-23.5938	3.37674	-18.9812	23.952	-10.5998	-7.13836	1.74481	0.519332
	Machilus_thunbergii	30.9965	15.9571	-9.91965	0.881175	-8.7918	-14.2325	5.21987	-1.17204	1												Machilus_thunbergii	30.5629	14.6824	10.7717	-1.38243	-3.54942	15.5327	5.97569	1.32327
	Styrax_suberifolius	-16.0645	5.1185	-2.46661	-18.6547	2.91046	4.6605	-4.8649	-0.894315	1												Styrax_suberifolius	-15.0155	1.80531	5.31645	-18.9761	1.90044	-8.29544	-6.87611	0.206461
	Photinia_fraseri	-29.7473	1.96328	-30.1303	6.02	-13.0354	13.2248	-0.999496	-0.641354	1												Photinia_fraseri	-28.9654	-3.16376	30.9928	6.59303	-14.0404	-7.37204	-3.20479	0.0435736
	Sloanea_sinensis	-8.91985	15.3366	-9.46335	6.9893	-2.14851	18.545	-0.5503	-0.953303	1												Sloanea_sinensis	-8.55165	13.3575	10.8651	7.72122	-5.93204	-16.1687	-3.88863	0.549175
	Daphniphyllum_oldhami	-21.1739	-7.78462	3.86851	0.793728	-1.38319	1.8021	-0.293442	-0.103234	1												Daphniphyllum_oldhami	-21.0091	-8.5121	-4.33072	-0.458656	-3.49214	-2.77588	0.417039	0.084826
	Litsea_elongata	10.1034	-14.5238	-0.163774	-11.4483	10.6834	-3.65936	-3.89617	0.574341	1												Litsea_elongata	11.9713	-16.0882	-2.08444	-10.8522	11.0347	-1.3684	-3.9928	-0.773207
	Dalbergia_hupeana	-21.9747	-3.59588	28.3373	4.22203	7.6133	-8.49061	-0.365036	-0.434149	1												Dalbergia_hupeana	-23.0033	-1.40083	-29.148	0.314697	5.57967	3.89764	3.0303	0.742312
	Cinnamomum_porrectum	27.2941	-26.297	-10.537	-7.52697	8.38707	-7.74619	9.75289	0.304365	1												Cinnamomum_porrectum	29.4715	-27.6049	6.16412	-6.40921	10.169	1.83974	9.77858	0.34382
	Nyssa_sinensis	2.35761	13.858	12.6423	-11.0245	-8.98714	3.26591	-4.00365	0.093312	1												Nyssa_sinensis	1.89977	14.2387	-8.96629	-12.2972	-10.9492	-3.60971	-4.88499	-0.434094
	Diospyros_morrisiana	8.27424	-17.5435	-12.8088	8.82415	-5.87172	0.622341	-2.04655	0.909965	1												Diospyros_morrisiana	9.4538	-18.7238	8.94018	9.77349	-5.82216	2.53056	-1.42883	-0.919945
	Toona_ciliata	9.15549	14.1239	-15.2262	-16.1796	-3.67142	-11.9762	-0.24137	-0.629666	1												Toona_ciliata	9.70182	9.85136	18.0573	-18.0011	1.64328	10.3425	-0.701656	0.165473
	Mytilaria_laosensis	-18.3711	-15.6566	-8.1842	0.999545	12.8648	-4.14867	8.62875	-0.608719	1												Mytilaria_laosensis	-17.2254	-18.2837	5.37115	-0.149681	13.194	-1.48666	9.28151	1.00637
	Phoebe_bournei	1.60429	-26.4224	-0.184465	-15.0982	-8.334	4.58599	12.5531	0.743577	1												Phoebe_bournei	2.80364	-26.3994	-0.245111	-14.1093	-11.5142	-8.89291	11.467	-0.00717737
	Vernicia_montana	18.2424	-16.9609	5.28185	-9.34815	13.3898	1.56902	-3.11763	0.93796	1												Vernicia_montana	20.2963	-17.1784	-8.33144	-7.81833	11.7368	-7.26198	-3.86707	-0.976021
	Alniphyllum_fortunei	-7.96882	25.5187	15.2751	-14.8785	-7.88469	3.13947	-1.44866	-0.0635108	1												Alniphyllum_fortunei	-9.01015	25.3874	-9.19763	-17.3793	-9.78706	-5.00072	-2.74191	-0.295938
	Machilus_pauhoi	18.4265	15.4133	-21.4673	4.47365	-6.4869	-6.96027	7.00467	-0.0358873	1												Machilus_pauhoi	18.4956	12.3766	22.021	3.07161	-2.11516	8.87231	6.51851	0.115485
	Acer_davidii	-16.8919	4.69086	2.54066	-6.68571	1.74105	-10.3213	-0.371377	-0.790193	1												Acer_davidii	-17.0868	2.64651	-1.2215	-9.80063	3.69225	7.32829	1.12429	0.614179
	Elaeocarpus_japonicus	-8.32159	-15.1051	2.29921	6.47121	-9.59555	-8.72532	-7.9741	0.750013	1												Elaeocarpus_japonicus	-8.2976	-15.244	-4.81498	4.88518	-8.7891	12.0662	-4.69841	-0.950581
	Elaeocarpus_sylvestris	-11.6074	-1.56763	-31.4064	4.56849	-0.361319	6.72551	-6.37387	-0.694408	1												Elaeocarpus_sylvestris	-9.82522	-7.18842	29.871	5.80676	0.923213	-3.16201	-8.14598	-0.119882
	Idesia_polycarpa	-2.55275	21.8771	19.4214	7.50545	-1.00428	-7.51977	-4.73701	-0.672683	1												Idesia_polycarpa	-4.1886	23.2638	-17.768	3.53871	-0.792514	7.85277	-2.61534	0.50301
	Sapium_discolor	-4.55845	-18.1091	-2.63851	4.92479	1.72942	-15.2967	-8.2765	0.609338	1												Sapium_discolor	-3.81913	-19.5704	-1.44056	3.23957	4.87538	15.7874	-4.54808	-0.85295
	Cerasus_serrulata	-46.7796	-4.59337	-16.8735	17.8873	7.65187	-6.66866	4.5729	-1.52398	1												Cerasus_serrulata	-46.7954	-8.82968	14.2799	14.6049	9.58408	6.52334	6.91903	1.56599
	Helicteres_angustifolia	-12.1196	-15.0336	16.2506	9.71461	-12.2506	-3.54052	-7.61852	1.13349	1												Helicteres_angustifolia	-12.7785	-12.7987	-18.3524	7.9216	-14.5374	7.12421	-4.16493	-1.13417
	Toxicodendron_succedaneum	-6.54252	23.6846	16.4593	2.65488	2.64142	-7.83412	2.30431	-0.406076	1												Toxicodendron_succedaneum	-8.08481	24.2512	-13.8909	-1.63883	3.13605	5.23628	3.72366	0.500689
	Schima_argentea	-27.9068	-15.4439	-5.42245	-0.0784641	-2.29891	-10.1138	-2.40065	0.132676	1												Schima_argentea	-27.5175	-17.9986	3.81071	-2.32858	-0.602532	9.73867	0.323345	-0.279788
	Euscaphis_konishii	10.9607	2.63613	16.4985	18.287	11.6343	7.94116	-1.19151	0.498708	1												Euscaphis_konishii	10.9669	5.26723	-19.7239	18.0252	7.35427	-9.1304	-1.07419	-0.249086
	Liriodendron_chinense	31.4013	-23.8415	1.07596	4.12387	-0.179318	-0.792502	-3.94716	-0.457724	1												Liriodendron_chinense	22.5505	-14.334	-3.42248	5.0249	-0.146439	0.0878185	-2.87103	0.316208
	Liquidambar_formosana	-13.7309	0.289119	-5.71411	15.0931	-2.04551	-1.6575	-4.37008	-2.37869	1												Liquidambar_formosana	-25.2646	8.53003	1.41114	16.7555	-1.5916	-1.67957	1.32186	3.43549
	Michelia_figo	42.9964	-20.4705	9.55048	4.74678	-4.28656	2.12403	3.38811	4.54711	1												Michelia_figo	31.6663	-9.36185	-10.3974	4.83807	-7.49389	-2.04053	4.22563	-3.54745
	Schima_superba	-18.9611	23.5063	-8.42882	-5.85271	3.40119	-5.89617	-1.56438	7.55065	1												Schima_superba	-28.9294	27.3191	7.0208	-3.48185	7.57061	-1.81936	2.01191	-4.43301
	Choerospondias_axillaris	-20.6878	13.339	-5.27254	-8.54538	-2.57984	-8.16907	-3.05911	2.27281	1												Choerospondias_axillaris	-30.2294	18.7361	3.11405	-6.47925	0.391039	0.895248	1.2489	-0.199284
	Toona_sinensis	9.09111	-22.7871	-6.98866	-13.3255	-3.51333	-9.97847	0.84172	-2.67866	1												Toona_sinensis	2.62663	-15.4828	3.32834	-11.1714	0.00408545	4.00138	2.46715	2.39591
	Cinnamomum_camphora	19.8252	-24.7278	-2.99882	-10.6348	-1.51059	-6.40996	-8.59748	-3.04591	1												Cinnamomum_camphora	13.9546	-16.9936	0.57026	-8.91025	0.92823	3.62287	-7.98726	2.1678
	Betula_platyphylla	-18.9571	11.7266	9.52575	1.77547	6.00619	4.24967	2.37585	-0.0396988	2												Acer_caesium	-25.2722	8.46893	-8.25626	-11.5622	-15.6516	-3.19476	-0.477691	0.682895
	Quercus_fabri	-18.0016	9.72121	3.27086	4.76728	5.29288	14.0886	2.35891	-0.294847	2												Michelia_macclurei	52.6779	25.7484	11.2989	6.86098	-4.93191	-8.14259	4.55223	0.662629
	Castanea_mollissima	-25.4163	14.6901	8.85591	13.1156	3.5325	11.1183	7.83327	-0.51511	2
	Carpinus_turczaninowii	-32.8878	-8.94841	-13.1091	15.214	-5.09762	1.20331	3.58712	-0.022361	2
	Salix_matsudana	-23.8959	-2.36986	-14.7793	6.12222	0.493505	0.372291	-9.51736	-0.470544	2
	Betula_albosinensis	6.8996	9.34216	16.7701	-0.555593	-1.29239	5.76937	3.17392	-0.0456066	2
	Quercus_dentata	8.46357	-3.21803	-4.4104	13.6363	10.9922	15.3097	0.642316	0.248937	2
	Tilia_chinensis	-17.6536	8.31007	13.5401	8.08942	3.67345	6.44482	-1.43788	-0.342352	2
	Carpinus_viminea	-4.69433	-5.40166	6.82676	-12.5778	8.57447	19.2074	-6.50485	0.731755	2
	Castanopsis_fabri	-18.6289	7.76932	7.15207	-10.6002	18.5875	15.0932	1.08619	-1.06262	2
	Quercus_acutissima	-25.5149	20.5713	1.1468	-2.47875	-3.90874	3.44272	2.47841	2.08818	2
	Castanopsis_carlesii	-37.1964	1.53224	-2.83851	-3.72164	-2.3777	8.78046	7.75058	-1.17908	2
	Castanopsis_fordii	-32.2452	-0.0226425	3.55007	-5.38136	-13.6169	17.8864	2.74138	0.0197323	2
	Carpinus_cordata	-43.3549	-6.61881	13.9665	-4.60757	5.80677	-3.04072	14.7889	-1.56506	2
	Cyclobalanopsis_glauca	-20.6709	3.0143	9.31554	-8.47988	0.899342	5.66233	2.85171	-5.92577	2
	Quercus_aliena	-37.3959	-12.5964	-11.2276	10.839	1.39341	-2.86241	3.6396	0.293459	2
	Populus_davidiana	6.26221	-12.285	11.1852	3.14436	-14.2214	18.939	-7.64034	2.07097	2
	Lithocarpus_glaber	-24.3745	16.0092	0.335709	2.4156	5.78937	7.65283	4.72123	-2.73501	2
	Quercus_variabilis	-27.071	-9.47931	2.80976	-5.68759	10.3397	-0.215778	5.69588	-0.110577	2
	Castanopsis_fargesii	-25.5616	-15.8879	17.5433	2.18705	7.76405	14.9909	11.5007	-0.197645	2
	Populus_purdomii	-12.6432	2.53739	12.4139	-10.4573	-16.8588	3.66998	-3.73596	0.655165	2
	Castanopsis_eyrei	-26.0189	14.9814	1.92523	-9.29166	-18.5562	7.66013	0.117446	-0.649602	2
	Tilia_platyphylla	-10.4486	14.0157	-14.0319	-13.604	8.80263	-2.19863	-0.880392	3.47309	2
	Quercus_mongolica	-8.14187	8.34345	-12.4165	-8.02309	27.7692	17.0017	-4.56549	-1.05258	2
	Castanea_seguinii	-1.16617	33.0499	-10.0368	1.5799	-6.37394	11.1761	-6.00916	-1.87001	2
	Acer_caesium	-22.9233	10.0461	12.434	-14.3291	-13.7841	5.31247	-0.363998	-0.483506	1
	Michelia_macclurei	52.4166	25.6337	-10.2037	5.60771	-4.5927	9.71622	8.45238	-0.415423	1
[truncated: 10 more columns]

## Sheet: Sup_Fig3
Species	RD	SRL	RTD	BI	CT	RN	CTs	ML
Ulmus_pumila	-0.0325291	-0.302261	0.512601	0.432559	-0.323814	0.714355	0.432066	-0.531726
Syringa_reticulata	1.02199	-0.559271	0.145117	-0.287749	0.724839	0.392821	0.151151	0.169739
Acer_robustum	-0.66407	-0.890894	1.01676	0.0366473	-0.675616	0.467601	0.708691	-1.40114
Evodia_daniellii	-0.430023	0.749381	-0.579378	-0.0932375	-0.675616	1.46535	-0.408722	1.4282
Acer_mono	0.0180984	-0.563695	0.42506	-0.0932375	-0.433217	-0.195775	-0.465955	-0.769401
Juglans_regia	-0.430023	1.51576	-1.10611	0.0494414	0.220509	-0.597722	0.597332	-0.964236
Juglans_mandshurica	0.405444	-0.626598	0.836744	0.518282	0.724839	1.56598	-0.268637	0.271326
Sorbus_pohuashanensis	-0.73601	0.365882	-0.279113	0.914477	-0.669166	-1.01249	0.932881	0.393876
Phellodendron_amurense	2.30446	-2.31853	2.24256	-1.34416	2.29249	1.49086	-2.17534	2.03913
Pistacia_chinensis	0.441985	-1.39837	1.01676	-0.649844	-0.433217	-0.470403	-0.831065	-0.0967531
Ulmus_glaucescens	-0.430023	-0.697802	0.694801	0.175471	0.220509	-0.315886	1.18282	-1.69814
Diospyros_lotus	2.59357	1.23173	-2.00657	-2.13294	2.0068	0.11975	-1.71296	1.15548
Picrasma_quassioides	1.93986	0.804514	-1.27958	-0.70284	1.12624	2.03697	-0.375087	1.71374
Ulmus_parvifolia	-0.430023	-1.82975	1.7301	-0.96053	-0.203927	1.46535	0.801694	-0.841585
Swida_hemsleyi	0.844124	-0.394383	0.208043	-0.229762	0.606304	-0.195775	-1.25272	1.57545
Fraxinus_chinensis	0.441985	-0.288856	0.0842267	-1.63608	0.786792	-0.470403	0.199131	0.60104
Malus_baccata	-0.73601	1.17125	-1.07083	0.884966	-0.669166	-0.648353	0.948036	0.824685
Crataegus_pinnatifida	-0.494846	0.438563	-0.518571	0.92255	-0.323814	-0.719516	0.668683	-0.401191
Diospyros_kaki	2.59357	1.0385	-1.71668	-2.18904	1.58933	-0.931716	0.0758598	1.58993
Fraxinus_mandshurica	-0.430023	1.36547	-0.816229	-0.306121	-0.203927	1.42329	-0.750373	-0.0112797
Juglans_cathayensis	-0.202761	0.340244	-0.205655	0.992982	-0.203927	-0.0497651	0.79518	0.328846
Semiliquidambar_cathayensis	-0.239713	0.35498	-0.25572	-0.588456	-0.564564	-2.0262	0.767778	-0.190041
Cinnamomum_micranthum	1.19406	-0.186126	-0.19062	-0.604651	1.47534	0.753574	-0.486052	0.563905
Zanthoxylum_ailanthoides	-1.08126	0.526868	-0.19062	-0.0537231	-1.86409	0.700558	-0.526038	2.14409
Garcinia_multiflora	-0.239713	-0.3882	0.454513	-1.20073	-0.348654	0.753574	-0.265999	-0.489116
Machilus_phoenicis	2.10741	0.648996	-1.30897	-0.841284	1.19983	1.34018	-1.23896	-0.0856894
Hovenia_acerba	0.146591	1.14463	-1.14344	0.0517667	0.0510141	0.481146	-1.20085	1.36714
Michelia_odora	0.146591	1.72805	-1.74437	-0.938783	0.414296	-0.615448	-0.350182	-0.609255
Acer_fabri	-0.648103	-1.12669	1.21602	1.37809	0.414296	-0.328979	1.29237	-0.489116
Ilex_corallina	-0.861399	-0.190835	0.454513	1.91367	-1.03491	-0.977968	-0.30312	1.40927
Machilus_thunbergii	2.10741	1.07686	-1.50475	-0.969247	1.60628	0.405239	0.186608	1.02765
Styrax_suberifolius	-0.861399	0.425463	-0.0711814	-0.229684	0.0510141	0.347345	0.114437	-1.50413
Photinia_fraseri	-0.440991	-0.428092	0.52165	0.861571	0.747269	-2.55328	1.34116	-1.55819
Sloanea_sinensis	-0.239713	0.726646	-0.564644	0.501979	0.414296	-1.68828	-0.628416	-0.412329
Daphniphyllum_oldhami	-0.648103	-0.594286	0.754742	0.626189	-0.564564	-0.0402469	0.444487	-0.262111
Litsea_elongata	0.332183	-0.773326	0.615086	-1.57399	0.236785	1.04136	-0.536119	0.0165428
Dalbergia_hupeana	-1.08126	-0.0234287	0.382898	0.789188	-1.86409	1.20142	0.241557	0.931374
Cinnamomum_porrectum	2.10741	-1.66542	0.967846	-2.06371	0.584252	0.942146	-0.607657	0.241175
Nyssa_sinensis	-0.239713	1.03605	-0.873568	0.51805	0.747269	1.09006	-0.628416	-0.0162549
Diospyros_morrisiana	0.861676	-1.36278	0.989111	-0.556556	1.0546	-0.541877	0.081791	0.673321
Toona_ciliata	0.861676	0.966653	-1.14344	-1.13106	1.19983	0.499899	0.83226	-0.749653
Mytilaria_laosensis	0.146591	-1.16111	1.03042	-0.572426	-1.29264	-0.445849	0.735007	-0.609255
Phoebe_bournei	1.0298	-1.80525	1.38884	0.155685	0.414296	1.15408	-0.495998	-1.00083
Vernicia_montana	0.513076	-0.903166	0.673146	-1.66689	0.236785	1.1857	-1.40998	0.421412
Alniphyllum_fortunei	-0.648103	1.77737	-1.50475	0.949141	0.236785	1.05766	-0.359684	-0.568675
Machilus_pauhoi	1.81574	0.73894	-1.30897	-0.822487	1.33996	-0.818548	0.473409	0.292719
Acer_davidii	-0.440991	0.374454	-0.19062	0.0192092	-0.564564	0.518564	1.05348	-0.384877
Elaeocarpus_japonicus	-0.239713	-1.02615	1.03042	0.267303	0.414296	0.366737	0.963291	0.881067
Elaeocarpus_sylvestris	-0.0439504	-0.44562	0.454513	-0.749457	0.903891	-2.09736	0.889123	-0.864666
Idesia_polycarpa	-0.440991	1.58607	-1.30897	0.56918	-0.348654	0.6106	0.00700244	1.43117
Sapium_discolor	-0.0439504	-1.14952	1.07019	-0.813171	0.0510141	0.405239	1.15822	0.906077
Cerasus_serrulata	-0.861399	-0.701733	0.901402	0.529997	-1.86409	-2.20654	2.46171	-0.567877
Helicteres_angustifolia	-0.648103	-0.994296	1.10855	1.1246	0.0510141	0.700558	0.400571	1.28111
Toxicodendron_succedaneum	-0.239713	1.62819	-1.50475	0.506012	-0.792818	0.57404	0.122543	0.752888
Schima_argentea	-0.648103	-1.13135	1.21602	0.229368	-0.564564	-0.0617293	1.78959	-0.450086
Euscaphis_konishii	0.146591	0.180936	-0.25572	-0.216899	-0.564564	-0.193114	-1.70883	1.99384
Liriodendron_chinense	1.38154	-1.36682	1.11534	-1.35639	1.29572	0.855423	-1.24767	1.60493
Liquidambar_formosana	-0.269457	-0.0519044	0.39287	0.266667	-0.0922831	-1.08696	0.824455	0.679438
Michelia_figo	1.99713	-1.43943	0.39287	-0.94089	1.44474	1.34899	-2.08179	2.00992
Schima_superba	-0.677549	0.918665	-1.7816	-0.115131	-0.285229	-0.528052	1.16592	-0.868005
Choerospondias_axillaris	-0.677549	0.651409	-0.798005	0.151635	-0.0922831	0.00546034	1.39973	-0.865419
Toona_sinensis	0.992136	-1.21015	1.2744	-1.07643	0.850249	1.23552	0.394879	-0.277868
Cinnamomum_camphora	0.785343	-1.17325	1.42638	-1.53134	1.37192	1.38081	-0.338444	0.47663
Betula_platyphylla	-0.73601	0.687287	-0.518571	0.617125	-1.06785	-0.204424	-0.11376	-0.144409
Quercus_fabri	-0.677549	0.448887	-0.270957	0.662742	-0.756496	-0.939441	-0.587006	-0.361196
Castanea_mollissima	-0.677549	0.695688	-0.524335	1.41321	-1.42071	-1.14758	-0.228645	0.0327526
Carpinus_turczaninowii	-0.430023	-1.03542	1.01676	0.978022	-0.675616	-1.71983	1.56782	-0.340512
Salix_matsudana	-0.905319	-0.357678	0.61096	-0.0966976	0.0135984	-1.32829	1.26331	-0.373574
Betula_albosinensis	0.232906	0.690927	-0.692413	0.44446	0.0135984	0.767648	-1.25272	0.665267
Quercus_dentata	0.441985	-0.40089	0.208043	-0.678553	0.0135984	-1.21682	-1.49847	0.767495
Tilia_chinensis	-0.905319	0.499828	-0.205655	0.851498	-0.932714	-0.285574	-0.331027	0.458822
Carpinus_viminea	-0.861399	-0.290265	0.488606	-0.342755	0.0510141	0.327859	-1.66426	-0.778004
Castanopsis_fabri	-1.08126	0.57789	-0.19062	-0.210545	-1.29264	-0.148836	-1.11377	-1.19333
Quercus_acutissima	-0.821395	1.00556	-1.0955	1.09876	-0.503974	-0.528052	0.643904	-0.865419
Castanopsis_carlesii	-0.861399	-0.141478	0.419303	1.30937	-1.03491	-0.792587	0.74159	-1.61551
Castanopsis_fordii	-1.08126	-0.264512	0.553707	1.99102	-0.143822	-0.46964	0.0154056	-1.4499
Carpinus_cordata	-0.905319	-0.471344	0.773557	1.42203	-2.52172	0.415708	1.00646	-1.18404
Cyclobalanopsis_glauca	-0.677549	0.543844	0.39287	0.743668	-0.756496	0.372374	-0.090329	-0.852513
Quercus_aliena	-0.66407	-1.21251	1.19418	0.634807	-1.20641	-1.36603	1.77756	-0.578073
Populus_davidiana	-0.202761	-0.915144	0.84781	0.87953	1.28629	0.310197	-1.61286	0.718783
Lithocarpus_glaber	-0.677549	0.977502	-0.524335	0.683497	-1.05517	-0.968495	0.144995	-0.713257
Quercus_variabilis	-0.66407	-0.687693	0.773557	0.118189	-1.499	0.0919118	0.502494	-0.965067
Castanopsis_fargesii	-0.648103	-1.13872	1.26598	1.19124	-1.86409	0.086271	-0.970183	-0.451645
Populus_purdomii	-0.66407	0.177421	0.0175924	1.33534	0.606304	1.02705	0.0576697	-0.407107
Castanopsis_eyrei	-0.861399	0.825781	-0.478691	1.81308	0.414296	-0.0833281	0.648073	-1.29278
Tilia_platyphylla	-0.260477	0.612314	-1.07083	-0.961106	-0.0191923	-0.337715	0.60457	-1.35433
Quercus_mongolica	-0.73601	0.531362	-0.279113	-1.69694	-0.669166	-1.24152	-1.17964	-1.2671
Castanea_seguinii	-0.202761	2.04598	-1.71668	0.253785	1.12624	-1.29084	-0.277169	-0.277631
Acer_caesium	-0.987414	0.684678	-0.29325	1.59668	0.0487922	0.844018	0.233115	-1.09452
Michelia_macclurei	2.7144	1.56753	-2.22304	-1.14921	2.2585	-0.454001	-2.26696	1.25855

## Sheet: Sup_Fig4
Species	RD	SRL	RTD	BI	CT	RN	CTs	ML
Ulmus_pumila	-0.251813	-0.0366646	0.227321	0.16811	-0.533177	0.430144	0.305392	-1.07664
Syringa_reticulata	0.696453	-0.268224	-0.112715	-0.690701	0.439708	0.129182	0.048277	-0.261806
Acer_robustum	-0.845967	-0.952074	1.12025	0.429932	-1.1335	0.175266	0.94202	-1.25926
Evodia_daniellii	-0.6457	0.606479	-0.36329	0.304766	-1.1335	1.25957	-0.392283	1.11255
Acer_mono	-0.262255	-0.641177	0.570288	0.304766	-0.837211	-0.545657	-0.460625	-0.729684
Juglans_regia	-0.6457	1.33468	-0.852864	0.442261	-0.0381524	-0.982471	0.809047	-0.893013
Juglans_mandshurica	0.14203	-0.328884	0.527254	0.270317	0.439708	1.22728	-0.335945	-0.143801
Sorbus_pohuashanensis	-0.884411	0.565313	-0.505257	0.742693	-0.853576	-1.18621	0.763776	-0.00144444
Phellodendron_amurense	1.8497	-1.85326	1.82806	-1.95025	1.89409	1.15697	-2.08111	1.90971
Pistacia_chinensis	0.100453	-1.43427	1.12025	-0.231617	-0.837211	-0.844108	-0.896603	-0.16581
Ulmus_glaucescens	-0.6457	-0.768602	0.820999	0.563712	-0.0381524	-0.676187	1.50817	-1.50823
Diospyros_lotus	1.9415	1.0648	-1.68979	-1.66083	2.14526	-0.202761	-1.94968	0.883921
Picrasma_quassioides	1.38214	0.658865	-1.01409	-0.282688	1.06893	1.88077	-0.352119	1.35191
Ulmus_parvifolia	-0.6457	-1.84415	1.78326	-0.531015	-0.556947	1.25957	1.05308	-0.790196
Swida_hemsleyi	0.444552	-0.480301	0.368581	0.173202	0.433411	-0.545657	-1.40011	1.23598
Fraxinus_chinensis	0.100453	-0.380031	0.2535	-1.18202	0.654024	-0.844108	0.333555	0.419143
Malus_baccata	-0.884411	1.29092	-1.23784	0.707508	-0.853576	-0.845377	0.777647	0.498991
Crataegus_pinnatifida	-0.667547	0.630796	-0.726831	0.752318	-0.533177	-0.911986	0.521962	-0.925009
Diospyros_kaki	1.9415	0.88119	-1.42036	-1.71489	1.63498	-1.34544	0.186357	1.24812
Fraxinus_mandshurica	-0.6457	1.19188	-0.583432	0.0996172	-0.556947	1.21386	-0.800249	-0.0941585
Juglans_cathayensis	-0.451238	0.217726	-0.0159321	1.35152	-0.556947	-0.38698	1.0453	0.190966
Semiliquidambar_cathayensis	-0.388421	0.327003	-0.189817	-0.466679	-0.68016	-1.92401	0.703437	-0.401394
Cinnamomum_micranthum	1.04112	-0.188867	-0.127578	-0.484308	1.38431	0.677048	-0.551724	0.398352
Zanthoxylum_ailanthoides	-1.22749	0.490875	-0.127578	0.115434	-1.99533	0.62744	-0.591753	2.07453
Garcinia_multiflora	-0.388421	-0.381517	0.489192	-1.1332	-0.461651	0.677048	-0.331438	-0.718637
Machilus_phoenicis	1.95178	0.607307	-1.19676	-0.741908	1.10548	1.22594	-1.30543	-0.290703
Hovenia_acerba	-0.00325528	1.07982	-1.03851	0.230271	-0.0571703	0.422135	-1.26728	1.25039
Michelia_odora	-0.00325528	1.63604	-1.61302	-0.848046	0.310486	-0.603958	-0.41571	-0.846074
Acer_fabri	-0.795607	-1.08556	1.21722	1.67411	0.310486	-0.335906	1.22859	-0.718637
Ilex_corallina	-1.00827	-0.193357	0.489192	2.25715	-1.15617	-0.943172	-0.368599	1.29507
Machilus_thunbergii	1.95178	1.01522	-1.38394	-0.881209	1.51682	0.351108	0.12165	0.890272
Styrax_suberifolius	-1.00827	0.394199	-0.0133911	-0.0761181	-0.0571703	0.296936	0.049402	-1.79531
Photinia_fraseri	-0.589105	-0.419549	0.553377	1.11183	0.647467	-2.41721	1.27743	-1.85266
Sloanea_sinensis	-0.388421	0.681336	-0.485159	0.720373	0.310486	-1.60782	-0.69424	-0.637186
Daphniphyllum_oldhami	-0.795607	-0.577992	0.776222	0.855589	-0.68016	-0.0657374	0.379803	-0.477843
Litsea_elongata	0.18179	-0.748683	0.642706	-1.53953	0.130837	0.946334	-0.601845	-0.182261
Dalbergia_hupeana	-1.22749	-0.033758	0.420725	1.03303	-1.99533	1.0961	0.176657	0.788145
Cinnamomum_porrectum	1.95178	-1.59918	0.979957	-2.07265	0.482488	0.853496	-0.673459	0.0560169
Nyssa_sinensis	-0.388421	0.976307	-0.780501	0.737869	0.647467	0.9919	-0.69424	-0.217051
Diospyros_morrisiana	0.709722	-1.31064	1.00029	-0.431952	0.958499	-0.535117	0.0167213	0.514415
Toona_ciliata	0.709722	0.910149	-1.03851	-1.05736	1.10548	0.439682	0.767987	-0.995001
Mytilaria_laosensis	-0.00325528	-1.11838	1.03978	-0.449228	-1.417	-0.445263	0.67063	-0.846074
Phoebe_bournei	0.877349	-1.73248	1.38244	0.343396	0.310486	1.0518	-0.561681	-1.26144
Vernicia_montana	0.362149	-0.872467	0.698212	-1.64067	0.130837	1.08139	-1.47663	0.247204
Alniphyllum_fortunei	-0.795607	1.68306	-1.38394	1.20716	0.130837	0.961584	-0.425222	-0.803029
Machilus_pauhoi	1.66098	0.693056	-1.19676	-0.721445	1.2473	-0.794001	0.408755	0.110693
Acer_davidii	-0.589105	0.345569	-0.127578	0.194828	-0.68016	0.457147	0.989439	-0.608066
Elaeocarpus_japonicus	-0.388421	-0.989711	1.03978	0.464904	0.310486	0.315081	0.899157	0.734781
Elaeocarpus_sylvestris	-0.193235	-0.43626	0.489192	-0.641945	0.805975	-1.99059	0.824911	-1.117
Idesia_polycarpa	-0.589105	1.50068	-1.19676	0.793529	-0.461651	0.543266	-0.0581466	1.3183
Sapium_discolor	-0.193235	-1.10733	1.0778	-0.711304	-0.0571703	0.351108	1.09429	0.761311
Cerasus_serrulata	-1.00827	-0.680428	0.916434	0.750874	-1.99533	-2.09276	2.39917	-0.802182
Helicteres_angustifolia	-0.795607	-0.959347	1.11447	1.39817	-0.0571703	0.62744	0.33584	1.15913
Toxicodendron_succedaneum	-0.388421	1.54083	-1.38394	0.724764	-0.911161	0.509056	0.0575165	0.598815
Schima_argentea	-0.795607	-1.09001	1.21722	0.423608	-0.68016	-0.0858387	1.72634	-0.677236
Euscaphis_konishii	-0.00325528	0.161076	-0.189817	-0.0621999	-0.68016	-0.208777	-1.7758	1.91516
Liriodendron_chinense	0.829496	-0.833586	0.696902	-0.940966	0.845806	0.397613	-0.971778	1.06212
Liquidambar_formosana	-0.732025	0.467691	0.0876776	1.24399	-0.94959	-1.54933	0.620798	0.250205
Michelia_figo	1.41172	-0.905443	0.0876776	-0.381618	1.03857	0.892342	-1.61286	1.41741
Schima_superba	-1.118	1.42819	-1.74594	0.730016	-1.19917	-0.989113	0.883235	-1.10734
Choerospondias_axillaris	-1.118	1.16371	-0.916524	1.08914	-0.94959	-0.454347	1.06294	-1.10507
Toona_sinensis	0.461197	-0.678539	0.831024	-0.564081	0.269588	0.778603	0.290638	-0.58962
Cinnamomum_camphora	0.265611	-0.642026	0.959183	-1.17648	0.944381	0.924233	-0.272974	0.0722847
Acer_caesium	-1.12264	0.545	-0.0973477	1.93328	-0.248044	0.584336	0.374135	-1.00223
Michelia_macclurei	2.55698	1.483	-2.07065	-1.07711	2.17689	-0.452891	-2.33452	1.1352

## Sheet: Sup_Fig5
Species	RD	SRL	RTD	BI	CT	RN	CTs	ML
Betula_platyphylla	-0.57735	0.986978	0.256795	1.09737	-0.91144	0.691424	0.129049	1.30736
Quercus_fabri	0.447214	-1.1372	0.24791	-0.787226	0.40459	-0.486526	-1.23139	0.49541
Castanea_mollissima	0.447214	-0.153828	-0.222634	1.50589	-1.48694	-0.827259	-0.448405	1.51867
Carpinus_turczaninowii	0.0272091	-0.928856	0.875232	0.665209	-0.287297	-1.31407	1.19267	-0.295213
Salix_matsudana	-0.9994	-0.216658	0.407716	-1.0385	0.308473	-0.918929	0.943656	-0.343358
Betula_albosinensis	1.45909	0.885263	-1.09388	-0.180627	0.308473	1.19624	-1.11388	1.16941
Quercus_dentata	1.91069	-0.262068	-0.0564772	-1.9609	0.308473	-0.806442	-1.31484	1.31828
Tilia_chinensis	-0.9994	0.684447	-0.533091	0.464635	-0.509537	0.133355	-0.360142	0.868785
Carpinus_viminea	0.230839	-0.311605	0.237177	-1.29697	0.786561	1.27111	-1.27289	0.806863
Castanopsis_fabri	-1.11404	0.927154	-0.869567	-1.1652	-0.731836	0.078102	-0.722769	-0.144635
Quercus_acutissima	-1.78885	1.08083	-1.28334	0.545087	1.12372	0.186927	1.45803	-0.814276
Castanopsis_carlesii	0.230839	-0.0993028	0.124252	0.349628	-0.440593	-1.533	1.13136	-1.11186
Castanopsis_fordii	-1.11404	-0.274859	0.343254	1.029	0.566386	-0.724765	0.405661	-0.732436
Carpinus_cordata	-0.9994	-0.336104	0.595042	1.36909	-1.88311	0.841073	0.733612	-1.52357
Cyclobalanopsis_glauca	0.447214	-0.75885	1.48069	-0.539947	0.40459	1.66095	-0.146198	-0.780753
Quercus_aliena	-0.478317	-1.11496	1.07964	0.121123	-0.746126	-0.957016	1.36419	-0.641152
Populus_davidiana	0.51808	-0.802469	0.680588	0.509074	1.40861	0.734594	-1.40838	1.24734
Lithocarpus_glaber	0.447214	0.969051	-0.222634	-0.723807	-0.445956	-0.534089	0.367962	-0.419047
Quercus_variabilis	-0.478317	-0.563453	0.595042	-0.697852	-0.999043	0.514306	0.321484	-1.2047
Castanopsis_fargesii	1.53557	-1.52225	1.50384	0.23189	-1.37761	0.666498	-0.579274	1.55455
Populus_purdomii	-0.478317	0.345647	-0.275891	1.23165	0.820819	1.45802	-0.0422787	-0.39219
Castanopsis_eyrei	0.230839	1.28087	-1.33896	0.851656	1.19709	0.242047	1.03791	-0.372478
Tilia_platyphylla	1.1547	0.0255539	-1.10336	-0.2375	1.06969	0.455193	0.92921	-0.508072
Quercus_mongolica	-0.57735	-1.01253	0.84656	-0.859869	-0.158249	-1.14662	-1.05826	-0.377192
Castanea_seguinii	0.51808	2.30921	-2.27392	-0.482897	1.27026	-0.881141	-0.316099	-0.203646

[truncated: 9 more sheets: Sup_Fig6, Sup_Fig7, Sup_Fig8, Sup_Table1, Sup_Table2, Sup_Table3, Sup_Table4, Sup_Table5, Sup_Table6]
